# Supplementary material for: Derivation of genetic interaction networks from quantitative phenotype data
Source: Genome Biol. 2005 Mar 31;6(4):R38. doi: 10.1186/gb-2005-6-4-r38 (PMC1088966; doi:10.1186/gb-2005-6-4-r38)
Supplement: Additional File 5 — Phenotype data for all tested interactions. This file lists all tested genetic interactions as well as the phenotype and error values for all genotypes, WT, A, B, and AB. [file gb-2005-6-4-r38-S5.txt]

Additional_data_file_5
Experiment	alleleA	alleleB	WT	A	B	AB
PBS2(lf) DIG2(lf) (epistatic) agar invasion, {medium=SLAD, cell type=2n, vector=none}	pbs2::bcNatMX4	dig2::bcKanMX4	.2162 ± .0532	.4171 ± .0324	.0555 ± .0156	.4705 ± .088
PBS2(lf) TEC1(lf) (epistatic) agar invasion, {medium=SLAD, cell type=2n, vector=none}	pbs2::bcNatMX4	tec1::bcKanMX4	.2162 ± .0532	.4171 ± .0324	.0279 ± .0279	.0707 ± .036
PBS2(lf) FLO1(lf) (additive) agar invasion, {medium=SLAD, cell type=2n, vector=none}	pbs2::bcNatMX4	flo1::bcKanMX4	.2162 ± .0532	.4171 ± .0324	-.0355 ± .0194	.0062 ± .0195
PBS2(lf) CLB1(lf) (non-interacting) agar invasion, {medium=SLAD, cell type=2n, vector=none}	pbs2::bcNatMX4	clb1::bcKanMX4	.2162 ± .0532	.4171 ± .0324	.145 ± .0369	.4418 ± .143
PBS2(lf) DSE1(lf) (single-nonmonotonic) agar invasion, {medium=SLAD, cell type=2n, vector=none}	pbs2::bcNatMX4	yer124c::bcKanMX4	.2162 ± .0532	.4171 ± .0324	.1226 ± .0194	.5001 ± .0289
PBS2(lf) GPR1(lf) (additive) agar invasion, {medium=SLAD, cell type=2n, vector=none}	pbs2::bcNatMX4	gpr1::bcKanMX4	.2162 ± .0532	.4171 ± .0324	-.0463 ± .0149	.3383 ± .0348
PBS2(lf) PCL1(lf) (single-nonmonotonic) agar invasion, {medium=SLAD, cell type=2n, vector=none}	pbs2::bcNatMX4	pcl1::bcKanMX4	.2162 ± .0532	.4171 ± .0324	.1196 ± .0155	.5581 ± .0476
PBS2(lf) TPK1(lf) (additive) agar invasion, {medium=SLAD, cell type=2n, vector=none}	pbs2::bcNatMX4	tpk1::bcKanMX4	.2162 ± .0532	.4171 ± .0324	.3547 ± .0149	.633 ± .0438
PBS2(lf) CLN1(lf) (additive) agar invasion, {medium=SLAD, cell type=2n, vector=none}	pbs2::bcNatMX4	cln1::bcKanMX4	.2162 ± .0532	.4171 ± .0324	-.0256 ± .0149	.2375 ± .0319
PBS2(lf) FKH1(lf) (epistatic) agar invasion, {medium=SLAD, cell type=2n, vector=none}	pbs2::bcNatMX4	fkh1::bcKanMX4	.2162 ± .0532	.4171 ± .0324	.0 ± .0202	.3993 ± .0479
PBS2(lf) CTS1(lf) (epistatic) agar invasion, {medium=SLAD, cell type=2n, vector=none}	pbs2::bcNatMX4	cts1::bcKanMX4	.2162 ± .0532	.4171 ± .0324	.0111 ± .0151	.4137 ± .0594
PBS2(lf) DBR1(lf) (additive) agar invasion, {medium=SLAD, cell type=2n, vector=none}	pbs2::bcNatMX4	dbr1::bcKanMX4	.2162 ± .0532	.4171 ± .0324	.0 ± .0149	.185 ± .0838
PBS2(lf) FKH2(lf) (conditional) agar invasion, {medium=SLAD, cell type=2n, vector=none}	pbs2::bcNatMX4	fkh2::bcKanMX4	.2162 ± .0532	.4171 ± .0324	.148 ± .0245	.479 ± .0217
PBS2(lf) MEP2(lf) (additive) agar invasion, {medium=SLAD, cell type=2n, vector=none}	pbs2::bcNatMX4	mep2::bcKanMX4	.2162 ± .0532	.4171 ± .0324	.0215 ± .0149	.2322 ± .0513
PBS2(lf) MUC1(lf) (epistatic) agar invasion, {medium=SLAD, cell type=2n, vector=none}	pbs2::bcNatMX4	flo11::bcKanMX4	.2162 ± .0532	.4171 ± .0324	-.0211 ± .0211	.012 ± .0152
PBS2(lf) RGS2(lf) (single-nonmonotonic) agar invasion, {medium=SLAD, cell type=2n, vector=none}	pbs2::bcNatMX4	rgs2::bcKanMX4	.2162 ± .0532	.4171 ± .0324	.0996 ± .0342	.5836 ± .078
PBS2(lf) ASH1(lf) (epistatic) agar invasion, {medium=SLAD, cell type=2n, vector=none}	pbs2::bcNatMX4	ash1::bcKanMX4	.2162 ± .0532	.4171 ± .0324	.059 ± .0277	.3984 ± .0486
PBS2(lf) EGT2(lf) (epistatic) agar invasion, {medium=SLAD, cell type=2n, vector=none}	pbs2::bcNatMX4	egt2::bcKanMX4	.2162 ± .0532	.4171 ± .0324	.0413 ± .0436	.366 ± .0609
PBS2(lf) RAS2(lf) (additive) agar invasion, {medium=SLAD, cell type=2n, vector=none}	pbs2::bcNatMX4	ras2::bcKanMX4	.2162 ± .0532	.4171 ± .0324	.018 ± .026	.2959 ± .0405
PBS2(lf) PDE1(lf) (non-interacting) agar invasion, {medium=SLAD, cell type=2n, vector=none}	pbs2::bcNatMX4	pde1::bcKanMX4	.2162 ± .0532	.4171 ± .0324	.2007 ± .0291	.4571 ± .0628
PBS2(lf) SOK2(lf) (conditional) agar invasion, {medium=SLAD, cell type=2n, vector=none}	pbs2::bcNatMX4	sok2::bcKanMX4	.2162 ± .0532	.4171 ± .0324	.2815 ± .0161	.6575 ± .0556
PBS2(lf) FLO10(lf) (additive) agar invasion, {medium=SLAD, cell type=2n, vector=none}	pbs2::bcNatMX4	flo10::bcKanMX4	.2162 ± .0532	.4171 ± .0324	.0894 ± .0204	.3235 ± .0485
PBS2(lf) URE2(lf) (epistatic) agar invasion, {medium=SLAD, cell type=2n, vector=none}	pbs2::bcNatMX4	ure2::bcKanMX4	.2162 ± .0532	.4171 ± .0324	.0 ± .0149	.0 ± .0279
PBS2(lf) MSN1(lf) (epistatic) agar invasion, {medium=SLAD, cell type=2n, vector=none}	pbs2::bcNatMX4	msn1::bcKanMX4	.2162 ± .0532	.4171 ± .0324	.0 ± .0149	-.0078 ± .0197
PBS2(lf) SIP4(lf) (epistatic) agar invasion, {medium=SLAD, cell type=2n, vector=none}	pbs2::bcNatMX4	sip4::bcKanMX4	.2162 ± .0532	.4171 ± .0324	.0 ± .0196	.402 ± .0296
PBS2(lf) IPK1(lf) (double-nonmonotonic) agar invasion, {medium=SLAD, cell type=2n, vector=none}	pbs2::bcNatMX4	ipk1::bcKanMX4	.2162 ± .0532	.4171 ± .0324	.5224 ± .0249	.2113 ± .0845
PBS2(lf) PRY2(lf) (epistatic) agar invasion, {medium=SLAD, cell type=2n, vector=none}	pbs2::bcNatMX4	pry2::bcKanMX4	.2162 ± .0532	.4171 ± .0324	.0285 ± .0319	.4455 ± .0968
PBS2(lf) SFL1(lf) (asynthetic) agar invasion, {medium=SLAD, cell type=2n, vector=none}	pbs2::bcNatMX4	sfl1::bcKanMX4	.2162 ± .0532	.4171 ± .0324	.693 ± .06	.5439 ± .2489
PBS2(lf) SNO1(lf) (epistatic) agar invasion, {medium=SLAD, cell type=2n, vector=none}	pbs2::bcNatMX4	sno1::bcKanMX4	.2162 ± .0532	.4171 ± .0324	.0 ± .0149	.4277 ± .0343
PBS2(lf) GPA2(lf) (additive) agar invasion, {medium=SLAD, cell type=2n, vector=none}	pbs2::bcNatMX4	gpa2::bcKanMX4	.2162 ± .0532	.4171 ± .0324	-.0277 ± .0149	.1851 ± .0682
PBS2(lf) PRY3(lf) (epistatic) agar invasion, {medium=SLAD, cell type=2n, vector=none}	pbs2::bcNatMX4	pry3::bcKanMX4	.2162 ± .0532	.4171 ± .0324	.0204 ± .0204	.3501 ± .0751
PBS2(lf) CLA4(lf) (additive) agar invasion, {medium=SLAD, cell type=2n, vector=none}	pbs2::bcNatMX4	cla4::bcKanMX4	.2162 ± .0532	.4171 ± .0324	.0 ± .0243	.125 ± .0639
PBS2(lf) RCS1(lf) (single-nonmonotonic) agar invasion, {medium=SLAD, cell type=2n, vector=none}	pbs2::bcNatMX4	rcs1::bcKanMX4	.2162 ± .0532	.4171 ± .0324	.033 ± .0283	.7135 ± .0544
PBS2(lf) ROX1(lf) (suppression) agar invasion, {medium=SLAD, cell type=2n, vector=none}	pbs2::bcNatMX4	rox1::bcKanMX4	.2162 ± .0532	.4171 ± .0324	.1124 ± .0271	.2941 ± .1195
PBS2(lf) DFG16(lf) (epistatic) agar invasion, {medium=SLAD, cell type=2n, vector=none}	pbs2::bcNatMX4	dfg16::bcKanMX4	.2162 ± .0532	.4171 ± .0324	.0 ± .0149	.0288 ± .0153
PBS2(lf) AGA1(lf) (epistatic) agar invasion, {medium=SLAD, cell type=2n, vector=none}	pbs2::bcNatMX4	aga1::bcKanMX4	.2162 ± .0532	.4171 ± .0324	.0381 ± .0194	.4292 ± .0487
PBS2(lf) MSN5(lf) (additive) agar invasion, {medium=SLAD, cell type=2n, vector=none}	pbs2::bcNatMX4	msn5::bcKanMX4	.2162 ± .0532	.4171 ± .0324	-.039 ± .0149	.2762 ± .0262
PBS2(lf) MSS11(lf) (epistatic) agar invasion, {medium=SLAD, cell type=2n, vector=none}	pbs2::bcNatMX4	mss11::bcKanMX4	.2162 ± .0532	.4171 ± .0324	.0098 ± .0149	.0 ± .0149
PBS2(lf) CNB1(lf) (non-interacting) agar invasion, {medium=SLAD, cell type=2n, vector=none}	pbs2::bcNatMX4	cnb1::bcKanMX4	.2162 ± .0532	.4171 ± .0324	.2197 ± .0611	.3823 ± .0149
PBS2(lf) PDE2(lf) (non-interacting) agar invasion, {medium=SLAD, cell type=2n, vector=none}	pbs2::bcNatMX4	pde2::bcKanMX4	.2162 ± .0532	.4171 ± .0324	.1472 ± .018	.4753 ± .0714
PBS2(lf) ENT1(lf) (single-nonmonotonic) agar invasion, {medium=SLAD, cell type=2n, vector=none}	pbs2::bcNatMX4	ent1::bcKanMX4	.2162 ± .0532	.4171 ± .0324	.0222 ± .0222	.608 ± .0632
PBS2(lf) ISW1(lf) (epistatic) agar invasion, {medium=SLAD, cell type=2n, vector=none}	pbs2::bcNatMX4	isw1::bcKanMX4	.2162 ± .0532	.4171 ± .0324	.0928 ± .0309	.4223 ± .1004
PBS2(lf) HMS1(lf) (epistatic) agar invasion, {medium=SLAD, cell type=2n, vector=none}	pbs2::bcNatMX4	hms1::bcKanMX4	.2162 ± .0532	.4171 ± .0324	.0891 ± .0406	.4572 ± .0702
PBS2(lf) GAT4(lf) (epistatic) agar invasion, {medium=SLAD, cell type=2n, vector=none}	pbs2::bcNatMX4	gat4::bcKanMX4	.2162 ± .0532	.4171 ± .0324	.0206 ± .0182	.4991 ± .0541
PBS2(lf) BMH1(lf) (additive) agar invasion, {medium=SLAD, cell type=2n, vector=none}	pbs2::bcNatMX4	bmh1::bcKanMX4	.2162 ± .0532	.4171 ± .0324	.0327 ± .0163	.2812 ± .0311
PBS2(lf) RIM9(lf) (epistatic) agar invasion, {medium=SLAD, cell type=2n, vector=none}	pbs2::bcNatMX4	rim9::bcKanMX4	.2162 ± .0532	.4171 ± .0324	.0 ± .0149	.0157 ± .0157
PBS2(lf) DIA3(lf) (epistatic) agar invasion, {medium=SLAD, cell type=2n, vector=none}	pbs2::bcNatMX4	dia3::bcKanMX4	.2162 ± .0532	.4171 ± .0324	.0407 ± .0187	.4372 ± .0381
PBS2(lf) BUD6(lf) (additive) agar invasion, {medium=SLAD, cell type=2n, vector=none}	pbs2::bcNatMX4	bud6::bcKanMX4	.2162 ± .0532	.4171 ± .0324	.0476 ± .0178	.1887 ± .0419
PBS2(lf) BNI1(lf) (additive) agar invasion, {medium=SLAD, cell type=2n, vector=none}	pbs2::bcNatMX4	bni1::bcKanMX4	.2162 ± .0532	.4171 ± .0324	.0 ± .0149	.1039 ± .0163
PBS2(lf) RSC1(lf) (epistatic) agar invasion, {medium=SLAD, cell type=2n, vector=none}	pbs2::bcNatMX4	rsc1::bcKanMX4	.2162 ± .0532	.4171 ± .0324	-.0377 ± .0187	.0392 ± .0603
PBS2(lf) MEP3(lf) (epistatic) agar invasion, {medium=SLAD, cell type=2n, vector=none}	pbs2::bcNatMX4	mep3::bcKanMX4	.2162 ± .0532	.4171 ± .0324	.0 ± .0149	.3985 ± .0549
PBS2(lf) MEP1(lf) (epistatic) agar invasion, {medium=SLAD, cell type=2n, vector=none}	pbs2::bcNatMX4	mep1::bcKanMX4	.2162 ± .0532	.4171 ± .0324	-.0194 ± .0194	.4377 ± .0512
PBS2(lf) HOG1(lf) (non-interacting) agar invasion, {medium=SLAD, cell type=2n, vector=none}	pbs2::bcNatMX4	hog1::bcKanMX4	.2162 ± .0532	.4171 ± .0324	.2822 ± .0649	.3927 ± .1112
PBS2(lf) DIA1(lf) (additive) agar invasion, {medium=SLAD, cell type=2n, vector=none}	pbs2::bcNatMX4	dia1::bcKanMX4	.2162 ± .0532	.4171 ± .0324	.0553 ± .0162	.3356 ± .0267
PBS2(lf) PGU1(lf) (epistatic) agar invasion, {medium=SLAD, cell type=2n, vector=none}	pbs2::bcNatMX4	pgu1::bcKanMX4	.2162 ± .0532	.4171 ± .0324	.0505 ± .0263	.4599 ± .0343
PBS2(lf) CNA1(lf) (suppression) agar invasion, {medium=SLAD, cell type=2n, vector=none}	pbs2::bcNatMX4	cna1::bcKanMX4	.2162 ± .0532	.4171 ± .0324	.0537 ± .0149	.3758 ± .128
PBS2(lf) BUD8(lf) (additive) agar invasion, {medium=SLAD, cell type=2n, vector=none}	pbs2::bcNatMX4	bud8::bcKanMX4	.2162 ± .0532	.4171 ± .0324	.0 ± .0149	.0478 ± .0292
PBS2(lf) YPL114W(lf) (epistatic) agar invasion, {medium=SLAD, cell type=2n, vector=none}	pbs2::bcNatMX4	ypl114w::bcKanMX4	.2162 ± .0532	.4171 ± .0324	.0611 ± .0509	.5069 ± .0686
PBS2(lf) KTR2(lf) (epistatic) agar invasion, {medium=SLAD, cell type=2n, vector=none}	pbs2::bcNatMX4	ktr2::bcKanMX4	.2162 ± .0532	.4171 ± .0324	.1202 ± .0393	.4415 ± .0795
PBS2(lf) TPK2(lf) (epistatic) agar invasion, {medium=SLAD, cell type=2n, vector=none}	pbs2::bcNatMX4	tpk2::bcKanMX4	.2162 ± .0532	.4171 ± .0324	-.018 ± .0149	.0173 ± .0325
PBS2(lf) YLR042C(lf) (asynthetic) agar invasion, {medium=SLAD, cell type=2n, vector=none}	pbs2::bcNatMX4	ylr042c::bcKanMX4	.2162 ± .0532	.4171 ± .0324	.4476 ± .0459	.5023 ± .0561
PBS2(lf) YOR225W(lf) (epistatic) agar invasion, {medium=SLAD, cell type=2n, vector=none}	pbs2::bcNatMX4	yor225w::bcKanMX4	.2162 ± .0532	.4171 ± .0324	.1051 ± .0398	.4852 ± .0436
PBS2(lf) YEL033W(lf) (additive) agar invasion, {medium=SLAD, cell type=2n, vector=none}	pbs2::bcNatMX4	yel033w::bcKanMX4	.2162 ± .0532	.4171 ± .0324	.0429 ± .0166	.1769 ± .0347
PBS2(lf) SPO12(lf) (epistatic) agar invasion, {medium=SLAD, cell type=2n, vector=none}	pbs2::bcNatMX4	spo12::bcKanMX4	.2162 ± .0532	.4171 ± .0324	.0574 ± .0329	.4915 ± .0795
PBS2(lf) YPS1(lf) (epistatic) agar invasion, {medium=SLAD, cell type=2n, vector=none}	pbs2::bcNatMX4	yps1::bcKanMX4	.2162 ± .0532	.4171 ± .0324	.0648 ± .0563	.535 ± .0888
PBS2(lf) COG5(lf) (conditional) agar invasion, {medium=SLAD, cell type=2n, vector=none}	pbs2::bcNatMX4	ynl051w::bcKanMX4	.2162 ± .0532	.4171 ± .0324	.1434 ± .0552	.6863 ± .0375
PBS2(lf) RIM8(lf) (additive) agar invasion, {medium=SLAD, cell type=2n, vector=none}	pbs2::bcNatMX4	rim8::bcKanMX4	.2162 ± .0532	.4171 ± .0324	-.0516 ± .0149	.0384 ± .0306
PBS2(lf) YGR149W(lf) (single-nonmonotonic) agar invasion, {medium=SLAD, cell type=2n, vector=none}	pbs2::bcNatMX4	ygr149w::bcKanMX4	.2162 ± .0532	.4171 ± .0324	.1363 ± .0244	.5207 ± .0688
PBS2(lf) YAP1(lf) (single-nonmonotonic) agar invasion, {medium=SLAD, cell type=2n, vector=none}	pbs2::bcNatMX4	yap1::bcKanMX4	.2162 ± .0532	.4171 ± .0324	.1248 ± .0299	.5047 ± .0442
PBS2(lf) YLR414C(lf) (epistatic) agar invasion, {medium=SLAD, cell type=2n, vector=none}	pbs2::bcNatMX4	ylr414c::bcKanMX4	.2162 ± .0532	.4171 ± .0324	.0851 ± .0202	.45 ± .1064
PBS2(lf) SSA4(lf) (non-interacting) agar invasion, {medium=SLAD, cell type=2n, vector=none}	pbs2::bcNatMX4	ssa4::bcKanMX4	.2162 ± .0532	.4171 ± .0324	.148 ± .0157	.5025 ± .0803
PBS2(lf) PAM1(lf) (single-nonmonotonic) agar invasion, {medium=SLAD, cell type=2n, vector=none}	pbs2::bcNatMX4	pam1::bcKanMX4	.2162 ± .0532	.4171 ± .0324	.1388 ± .0238	.5459 ± .0957
PBS2(lf) WHI3(lf) (epistatic) agar invasion, {medium=SLAD, cell type=2n, vector=none}	pbs2::bcNatMX4	whi3::bcKanMX4	.2162 ± .0532	.4171 ± .0324	.0 ± .0149	-.0209 ± .0209
PBS2(lf) YGR045C(lf) (non-interacting) agar invasion, {medium=SLAD, cell type=2n, vector=none}	pbs2::bcNatMX4	ygr045c::bcKanMX4	.2162 ± .0532	.4171 ± .0324	.1761 ± .0329	.5061 ± .0609
PBS2(lf) RPS0A(lf) (additive) agar invasion, {medium=SLAD, cell type=2n, vector=none}	pbs2::bcNatMX4	rps0A::bcKanMX4	.2162 ± .0532	.4171 ± .0324	.0325 ± .0149	.2973 ± .0612
PBS2(lf) WHI2(lf) (additive) agar invasion, {medium=SLAD, cell type=2n, vector=none}	pbs2::bcNatMX4	whi2::bcKanMX4	.2162 ± .0532	.4171 ± .0324	.4342 ± .059	.5594 ± .0361
PBS2(lf) SUT1(lf) (conditional) agar invasion, {medium=SLAD, cell type=2n, vector=none}	pbs2::bcNatMX4	sut1::bcKanMX4	.2162 ± .0532	.4171 ± .0324	.2744 ± .0229	.748 ± .1226
PBS2(lf) CAR2(lf) (conditional) agar invasion, {medium=SLAD, cell type=2n, vector=none}	pbs2::bcNatMX4	car2::bcKanMX4	.2162 ± .0532	.4171 ± .0324	.1532 ± .015	.5391 ± .0666
PBS2(lf) SPH1(lf) (non-interacting) agar invasion, {medium=SLAD, cell type=2n, vector=none}	pbs2::bcNatMX4	sph1::bcKanMX4	.2162 ± .0532	.4171 ± .0324	.1734 ± .0477	.5111 ± .0951
PBS2(lf) DSE2(lf) (non-interacting) agar invasion, {medium=SLAD, cell type=2n, vector=none}	pbs2::bcNatMX4	yhr143w::bcKanMX4	.2162 ± .0532	.4171 ± .0324	.2861 ± .0322	.4458 ± .0565
PBS2(lf) ASI2(lf) (asynthetic) agar invasion, {medium=SLAD, cell type=2n, vector=none}	pbs2::bcNatMX4	ynl159c::bcKanMX4	.2162 ± .0532	.4171 ± .0324	.3548 ± .0462	.4092 ± .0861
PBS2(lf) BUD4(lf) (asynthetic) agar invasion, {medium=SLAD, cell type=2n, vector=none}	pbs2::bcNatMX4	bud4::bcKanMX4	.2162 ± .0532	.4171 ± .0324	.3736 ± .05	.4263 ± .1261
PBS2(lf) DFG5(lf) (additive) agar invasion, {medium=SLAD, cell type=2n, vector=none}	pbs2::bcNatMX4	dfg5::bcKanMX4	.2162 ± .0532	.4171 ± .0324	.0 ± .0149	.2271 ± .0661
PBS2(lf) IME2(lf) (epistatic) agar invasion, {medium=SLAD, cell type=2n, vector=none}	pbs2::bcNatMX4	ime2::bcKanMX4	.2162 ± .0532	.4171 ± .0324	.1229 ± .0207	.4388 ± .1509
PBS2(lf) YOL155C(lf) (epistatic) agar invasion, {medium=SLAD, cell type=2n, vector=none}	pbs2::bcNatMX4	yol155c::bcKanMX4	.2162 ± .0532	.4171 ± .0324	.0942 ± .0352	.4952 ± .077
PBS2(lf) KSS1(lf) (epistatic) agar invasion, {medium=SLAD, cell type=2n, vector=none}	pbs2::bcNatMX4	kss1::bcKanMX4	.2162 ± .0532	.4171 ± .0324	.0845 ± .0166	.396 ± .0628
PBS2(lf) MID2(lf) (conditional) agar invasion, {medium=SLAD, cell type=2n, vector=none}	pbs2::bcNatMX4	mid2::bcKanMX4	.2162 ± .0532	.4171 ± .0324	.2616 ± .0188	.6621 ± .0651
PBS2(lf) MGA1(lf) (single-nonmonotonic) agar invasion, {medium=SLAD, cell type=2n, vector=none}	pbs2::bcNatMX4	mga1::bcKanMX4	.2162 ± .0532	.4171 ± .0324	.1158 ± .0358	.709 ± .1287
PBS2(lf) FMP45(lf) (conditional) agar invasion, {medium=SLAD, cell type=2n, vector=none}	pbs2::bcNatMX4	ydl222c::bcKanMX4	.2162 ± .0532	.4171 ± .0324	.1728 ± .0296	.6191 ± .0816
PBS2(lf) YOR248W(lf) (epistatic) agar invasion, {medium=SLAD, cell type=2n, vector=none}	pbs2::bcNatMX4	tos11::bcKanMX4	.2162 ± .0532	.4171 ± .0324	.087 ± .0257	.4891 ± .1378
PBS2(lf) SRL1(lf) (non-interacting) agar invasion, {medium=SLAD, cell type=2n, vector=none}	pbs2::bcNatMX4	srl1::bcKanMX4	.2162 ± .0532	.4171 ± .0324	.2372 ± .0288	.5358 ± .0944
PBS2(lf) LIN1(lf) (suppression) agar invasion, {medium=SLAD, cell type=2n, vector=none}	pbs2::bcNatMX4	yhr156c::bcKanMX4	.2162 ± .0532	.4171 ± .0324	.1159 ± .0436	.2493 ± .0951
PBS2(lf) YJL017W(lf) (asynthetic) agar invasion, {medium=SLAD, cell type=2n, vector=none}	pbs2::bcNatMX4	yjl017w::bcKanMX4	.2162 ± .0532	.4171 ± .0324	.3951 ± .0308	.4729 ± .1285
IPK1(lf) DIG2(lf) (epistatic) agar invasion, {medium=SLAD, cell type=2n, vector=none}	ipk1::bcNatMX4	dig2::bcKanMX4	.2162 ± .0532	.5224 ± .0249	.0555 ± .0156	.1033 ± .0536
IPK1(lf) TEC1(lf) (epistatic) agar invasion, {medium=SLAD, cell type=2n, vector=none}	ipk1::bcNatMX4	tec1::bcKanMX4	.2162 ± .0532	.5224 ± .0249	.0279 ± .0279	.0228 ± .0149
IPK1(lf) FLO1(lf) (additive) agar invasion, {medium=SLAD, cell type=2n, vector=none}	ipk1::bcNatMX4	flo1::bcKanMX4	.2162 ± .0532	.5224 ± .0249	-.0355 ± .0194	.0 ± .0149
IPK1(lf) CLB1(lf) (conditional) agar invasion, {medium=SLAD, cell type=2n, vector=none}	ipk1::bcNatMX4	clb1::bcKanMX4	.2162 ± .0532	.5224 ± .0249	.145 ± .0369	.0676 ± .0261
IPK1(lf) DSE1(lf) (epistatic) agar invasion, {medium=SLAD, cell type=2n, vector=none}	ipk1::bcNatMX4	yer124c::bcKanMX4	.2162 ± .0532	.5224 ± .0249	.1226 ± .0194	.077 ± .0561
IPK1(lf) GPR1(lf) (additive) agar invasion, {medium=SLAD, cell type=2n, vector=none}	ipk1::bcNatMX4	gpr1::bcKanMX4	.2162 ± .0532	.5224 ± .0249	-.0463 ± .0149	.009 ± .0156
IPK1(lf) PCL1(lf) (epistatic) agar invasion, {medium=SLAD, cell type=2n, vector=none}	ipk1::bcNatMX4	pcl1::bcKanMX4	.2162 ± .0532	.5224 ± .0249	.1196 ± .0155	.1009 ± .0575
IPK1(lf) XBP1(lf) (epistatic) agar invasion, {medium=SLAD, cell type=2n, vector=none}	ipk1::bcNatMX4	xbp1::bcKanMX4	.2162 ± .0532	.5224 ± .0249	.0949 ± .0149	.1236 ± .0162
IPK1(lf) YAK1(lf) (conditional) agar invasion, {medium=SLAD, cell type=2n, vector=none}	ipk1::bcNatMX4	yak1::bcKanMX4	.2162 ± .0532	.5224 ± .0249	.2087 ± .0245	.0186 ± .0503
IPK1(lf) TPK1(lf) (epistatic) agar invasion, {medium=SLAD, cell type=2n, vector=none}	ipk1::bcNatMX4	tpk1::bcKanMX4	.2162 ± .0532	.5224 ± .0249	.3547 ± .0149	.3607 ± .0226
IPK1(lf) CLN1(lf) (epistatic) agar invasion, {medium=SLAD, cell type=2n, vector=none}	ipk1::bcNatMX4	cln1::bcKanMX4	.2162 ± .0532	.5224 ± .0249	-.0256 ± .0149	.0 ± .0149
IPK1(lf) TPK3(lf) (suppression) agar invasion, {medium=SLAD, cell type=2n, vector=none}	ipk1::bcNatMX4	tpk3::bcKanMX4	.2162 ± .0532	.5224 ± .0249	.1806 ± .0195	.1937 ± .0376
IPK1(lf) FKH1(lf) (epistatic) agar invasion, {medium=SLAD, cell type=2n, vector=none}	ipk1::bcNatMX4	fkh1::bcKanMX4	.2162 ± .0532	.5224 ± .0249	.0 ± .0202	.0494 ± .038
IPK1(lf) CTS1(lf) (additive) agar invasion, {medium=SLAD, cell type=2n, vector=none}	ipk1::bcNatMX4	cts1::bcKanMX4	.2162 ± .0532	.5224 ± .0249	.0111 ± .0151	.0741 ± .0322
IPK1(lf) DBR1(lf) (epistatic) agar invasion, {medium=SLAD, cell type=2n, vector=none}	ipk1::bcNatMX4	dbr1::bcKanMX4	.2162 ± .0532	.5224 ± .0249	.0 ± .0149	-.0065 ± .0149
IPK1(lf) FKH2(lf) (suppression) agar invasion, {medium=SLAD, cell type=2n, vector=none}	ipk1::bcNatMX4	fkh2::bcKanMX4	.2162 ± .0532	.5224 ± .0249	.148 ± .0245	.1136 ± .0343
IPK1(lf) MEP2(lf) (epistatic) agar invasion, {medium=SLAD, cell type=2n, vector=none}	ipk1::bcNatMX4	mep2::bcKanMX4	.2162 ± .0532	.5224 ± .0249	.0215 ± .0149	.0418 ± .0204
IPK1(lf) ASH1(lf) (single-nonmonotonic) agar invasion, {medium=SLAD, cell type=2n, vector=none}	ipk1::bcNatMX4	ash1::bcKanMX4	.2162 ± .0532	.5224 ± .0249	.059 ± .0277	.0 ± .0177
IPK1(lf) EGT2(lf) (additive) agar invasion, {medium=SLAD, cell type=2n, vector=none}	ipk1::bcNatMX4	egt2::bcKanMX4	.2162 ± .0532	.5224 ± .0249	.0413 ± .0436	.1372 ± .0225
IPK1(lf) RAS2(lf) (epistatic) agar invasion, {medium=SLAD, cell type=2n, vector=none}	ipk1::bcNatMX4	ras2::bcKanMX4	.2162 ± .0532	.5224 ± .0249	.018 ± .026	.0599 ± .0552
IPK1(lf) PDE1(lf) (conditional) agar invasion, {medium=SLAD, cell type=2n, vector=none}	ipk1::bcNatMX4	pde1::bcKanMX4	.2162 ± .0532	.5224 ± .0249	.2007 ± .0291	.0916 ± .0164
IPK1(lf) SOK2(lf) (suppression) agar invasion, {medium=SLAD, cell type=2n, vector=none}	ipk1::bcNatMX4	sok2::bcKanMX4	.2162 ± .0532	.5224 ± .0249	.2815 ± .0161	.1951 ± .1373
IPK1(lf) FLO10(lf) (single-nonmonotonic) agar invasion, {medium=SLAD, cell type=2n, vector=none}	ipk1::bcNatMX4	flo10::bcKanMX4	.2162 ± .0532	.5224 ± .0249	.0894 ± .0204	.0112 ± .0356
IPK1(lf) CLN2(lf) (epistatic) agar invasion, {medium=SLAD, cell type=2n, vector=none}	ipk1::bcNatMX4	cln2::bcKanMX4	.2162 ± .0532	.5224 ± .0249	.0213 ± .0182	.0 ± .0485
IPK1(lf) URE2(lf) (single-nonmonotonic) agar invasion, {medium=SLAD, cell type=2n, vector=none}	ipk1::bcNatMX4	ure2::bcKanMX4	.2162 ± .0532	.5224 ± .0249	.0 ± .0149	-.0361 ± .0209
IPK1(lf) MSN1(lf) (single-nonmonotonic) agar invasion, {medium=SLAD, cell type=2n, vector=none}	ipk1::bcNatMX4	msn1::bcKanMX4	.2162 ± .0532	.5224 ± .0249	.0 ± .0149	-.0445 ± .0149
IPK1(lf) SIP4(lf) (suppression) agar invasion, {medium=SLAD, cell type=2n, vector=none}	ipk1::bcNatMX4	sip4::bcKanMX4	.2162 ± .0532	.5224 ± .0249	.0 ± .0196	.1045 ± .0895
IPK1(lf) PRY2(lf) (epistatic) agar invasion, {medium=SLAD, cell type=2n, vector=none}	ipk1::bcNatMX4	pry2::bcKanMX4	.2162 ± .0532	.5224 ± .0249	.0285 ± .0319	.0954 ± .0403
IPK1(lf) PBS2(lf) (double-nonmonotonic) agar invasion, {medium=SLAD, cell type=2n, vector=none}	ipk1::bcNatMX4	pbs2::bcKanMX4	.2162 ± .0532	.5224 ± .0249	.4171 ± .0324	.2275 ± .0992
IPK1(lf) SNO1(lf) (additive) agar invasion, {medium=SLAD, cell type=2n, vector=none}	ipk1::bcNatMX4	sno1::bcKanMX4	.2162 ± .0532	.5224 ± .0249	.0 ± .0149	.0559 ± .0357
IPK1(lf) ACE2(lf) (epistatic) agar invasion, {medium=SLAD, cell type=2n, vector=none}	ipk1::bcNatMX4	ace2::bcKanMX4	.2162 ± .0532	.5224 ± .0249	.0 ± .0149	.0 ± .051
IPK1(lf) GPA2(lf) (epistatic) agar invasion, {medium=SLAD, cell type=2n, vector=none}	ipk1::bcNatMX4	gpa2::bcKanMX4	.2162 ± .0532	.5224 ± .0249	-.0277 ± .0149	-.0105 ± .0333
IPK1(lf) PRY3(lf) (epistatic) agar invasion, {medium=SLAD, cell type=2n, vector=none}	ipk1::bcNatMX4	pry3::bcKanMX4	.2162 ± .0532	.5224 ± .0249	.0204 ± .0204	.0095 ± .0496
IPK1(lf) CLA4(lf) (epistatic) agar invasion, {medium=SLAD, cell type=2n, vector=none}	ipk1::bcNatMX4	cla4::bcKanMX4	.2162 ± .0532	.5224 ± .0249	.0 ± .0243	.0535 ± .0326
IPK1(lf) RCS1(lf) (suppression) agar invasion, {medium=SLAD, cell type=2n, vector=none}	ipk1::bcNatMX4	rcs1::bcKanMX4	.2162 ± .0532	.5224 ± .0249	.033 ± .0283	.3483 ± .1856
IPK1(lf) CLB2(lf) (epistatic) agar invasion, {medium=SLAD, cell type=2n, vector=none}	ipk1::bcNatMX4	clb2::bcKanMX4	.2162 ± .0532	.5224 ± .0249	.0461 ± .0216	.0485 ± .0396
IPK1(lf) ROX1(lf) (epistatic) agar invasion, {medium=SLAD, cell type=2n, vector=none}	ipk1::bcNatMX4	rox1::bcKanMX4	.2162 ± .0532	.5224 ± .0249	.1124 ± .0271	.0694 ± .0694
IPK1(lf) DFG16(lf) (epistatic) agar invasion, {medium=SLAD, cell type=2n, vector=none}	ipk1::bcNatMX4	dfg16::bcKanMX4	.2162 ± .0532	.5224 ± .0249	.0 ± .0149	.0206 ± .0149
IPK1(lf) MSN5(lf) (epistatic) agar invasion, {medium=SLAD, cell type=2n, vector=none}	ipk1::bcNatMX4	msn5::bcKanMX4	.2162 ± .0532	.5224 ± .0249	-.039 ± .0149	.016 ± .0492
IPK1(lf) MSS11(lf) (epistatic) agar invasion, {medium=SLAD, cell type=2n, vector=none}	ipk1::bcNatMX4	mss11::bcKanMX4	.2162 ± .0532	.5224 ± .0249	.0098 ± .0149	.0 ± .0149
IPK1(lf) CNB1(lf) (suppression) agar invasion, {medium=SLAD, cell type=2n, vector=none}	ipk1::bcNatMX4	cnb1::bcKanMX4	.2162 ± .0532	.5224 ± .0249	.2197 ± .0611	.1124 ± .0468
IPK1(lf) ENT1(lf) (additive) agar invasion, {medium=SLAD, cell type=2n, vector=none}	ipk1::bcNatMX4	ent1::bcKanMX4	.2162 ± .0532	.5224 ± .0249	.0222 ± .0222	.3719 ± .0855
IPK1(lf) ISW1(lf) (suppression) agar invasion, {medium=SLAD, cell type=2n, vector=none}	ipk1::bcNatMX4	isw1::bcKanMX4	.2162 ± .0532	.5224 ± .0249	.0928 ± .0309	.2032 ± .0949
IPK1(lf) HMS1(lf) (epistatic) agar invasion, {medium=SLAD, cell type=2n, vector=none}	ipk1::bcNatMX4	hms1::bcKanMX4	.2162 ± .0532	.5224 ± .0249	.0891 ± .0406	.0885 ± .0303
IPK1(lf) GAT4(lf) (additive) agar invasion, {medium=SLAD, cell type=2n, vector=none}	ipk1::bcNatMX4	gat4::bcKanMX4	.2162 ± .0532	.5224 ± .0249	.0206 ± .0182	.0896 ± .031
IPK1(lf) BMH1(lf) (epistatic) agar invasion, {medium=SLAD, cell type=2n, vector=none}	ipk1::bcNatMX4	bmh1::bcKanMX4	.2162 ± .0532	.5224 ± .0249	.0327 ± .0163	.0284 ± .0284
IPK1(lf) HSL1(lf) (single-nonmonotonic) agar invasion, {medium=SLAD, cell type=2n, vector=none}	ipk1::bcNatMX4	hsl1::bcKanMX4	.2162 ± .0532	.5224 ± .0249	.1142 ± .025	.0139 ± .0521
IPK1(lf) RIM9(lf) (epistatic) agar invasion, {medium=SLAD, cell type=2n, vector=none}	ipk1::bcNatMX4	rim9::bcKanMX4	.2162 ± .0532	.5224 ± .0249	.0 ± .0149	.0 ± .0197
IPK1(lf) MRP21(lf) (epistatic) agar invasion, {medium=SLAD, cell type=2n, vector=none}	ipk1::bcNatMX4	mrp21::bcKanMX4	.2162 ± .0532	.5224 ± .0249	.0 ± .0149	.0261 ± .0149
IPK1(lf) DIA3(lf) (epistatic) agar invasion, {medium=SLAD, cell type=2n, vector=none}	ipk1::bcNatMX4	dia3::bcKanMX4	.2162 ± .0532	.5224 ± .0249	.0407 ± .0187	.0654 ± .0197
IPK1(lf) BUD6(lf) (single-nonmonotonic) agar invasion, {medium=SLAD, cell type=2n, vector=none}	ipk1::bcNatMX4	bud6::bcKanMX4	.2162 ± .0532	.5224 ± .0249	.0476 ± .0178	.0 ± .0149
IPK1(lf) BNI1(lf) (epistatic) agar invasion, {medium=SLAD, cell type=2n, vector=none}	ipk1::bcNatMX4	bni1::bcKanMX4	.2162 ± .0532	.5224 ± .0249	.0 ± .0149	.0095 ± .0149
IPK1(lf) RSC1(lf) (epistatic) agar invasion, {medium=SLAD, cell type=2n, vector=none}	ipk1::bcNatMX4	rsc1::bcKanMX4	.2162 ± .0532	.5224 ± .0249	-.0377 ± .0187	-.0294 ± .0222
IPK1(lf) MEP3(lf) (epistatic) agar invasion, {medium=SLAD, cell type=2n, vector=none}	ipk1::bcNatMX4	mep3::bcKanMX4	.2162 ± .0532	.5224 ± .0249	.0 ± .0149	.0 ± .0264
IPK1(lf) MEP1(lf) (epistatic) agar invasion, {medium=SLAD, cell type=2n, vector=none}	ipk1::bcNatMX4	mep1::bcKanMX4	.2162 ± .0532	.5224 ± .0249	-.0194 ± .0194	-.0476 ± .0587
IPK1(lf) HOG1(lf) (suppression) agar invasion, {medium=SLAD, cell type=2n, vector=none}	ipk1::bcNatMX4	hog1::bcKanMX4	.2162 ± .0532	.5224 ± .0249	.2822 ± .0649	.199 ± .1628
IPK1(lf) DIA1(lf) (epistatic) agar invasion, {medium=SLAD, cell type=2n, vector=none}	ipk1::bcNatMX4	dia1::bcKanMX4	.2162 ± .0532	.5224 ± .0249	.0553 ± .0162	.0 ± .0737
IPK1(lf) PGU1(lf) (epistatic) agar invasion, {medium=SLAD, cell type=2n, vector=none}	ipk1::bcNatMX4	pgu1::bcKanMX4	.2162 ± .0532	.5224 ± .0249	.0505 ± .0263	.0136 ± .0466
IPK1(lf) CNA1(lf) (epistatic) agar invasion, {medium=SLAD, cell type=2n, vector=none}	ipk1::bcNatMX4	cna1::bcKanMX4	.2162 ± .0532	.5224 ± .0249	.0537 ± .0149	.0107 ± .0477
IPK1(lf) BUD8(lf) (epistatic) agar invasion, {medium=SLAD, cell type=2n, vector=none}	ipk1::bcNatMX4	bud8::bcKanMX4	.2162 ± .0532	.5224 ± .0249	.0 ± .0149	-.0222 ± .0149
IPK1(lf) RIM13(lf) (epistatic) agar invasion, {medium=SLAD, cell type=2n, vector=none}	ipk1::bcNatMX4	rim13::bcKanMX4	.2162 ± .0532	.5224 ± .0249	.0469 ± .0149	.0246 ± .0582
IPK1(lf) YPL114W(lf) (epistatic) agar invasion, {medium=SLAD, cell type=2n, vector=none}	ipk1::bcNatMX4	ypl114w::bcKanMX4	.2162 ± .0532	.5224 ± .0249	.0611 ± .0509	.0718 ± .0506
IPK1(lf) KTR2(lf) (single-nonmonotonic) agar invasion, {medium=SLAD, cell type=2n, vector=none}	ipk1::bcNatMX4	ktr2::bcKanMX4	.2162 ± .0532	.5224 ± .0249	.1202 ± .0393	.0353 ± .0358
IPK1(lf) TPK2(lf) (epistatic) agar invasion, {medium=SLAD, cell type=2n, vector=none}	ipk1::bcNatMX4	tpk2::bcKanMX4	.2162 ± .0532	.5224 ± .0249	-.018 ± .0149	-.018 ± .018
IPK1(lf) YJL142C(lf) (conditional) agar invasion, {medium=SLAD, cell type=2n, vector=none}	ipk1::bcNatMX4	yjl142c::bcKanMX4	.2162 ± .0532	.5224 ± .0249	.2175 ± .0633	.0608 ± .0641
IPK1(lf) YLR042C(lf) (double-nonmonotonic) agar invasion, {medium=SLAD, cell type=2n, vector=none}	ipk1::bcNatMX4	ylr042c::bcKanMX4	.2162 ± .0532	.5224 ± .0249	.4476 ± .0459	.1233 ± .0521
IPK1(lf) YOR225W(lf) (epistatic) agar invasion, {medium=SLAD, cell type=2n, vector=none}	ipk1::bcNatMX4	yor225w::bcKanMX4	.2162 ± .0532	.5224 ± .0249	.1051 ± .0398	.0871 ± .0496
IPK1(lf) YEL033W(lf) (epistatic) agar invasion, {medium=SLAD, cell type=2n, vector=none}	ipk1::bcNatMX4	yel033w::bcKanMX4	.2162 ± .0532	.5224 ± .0249	.0429 ± .0166	.0299 ± .0303
IPK1(lf) SPO12(lf) (additive) agar invasion, {medium=SLAD, cell type=2n, vector=none}	ipk1::bcNatMX4	spo12::bcKanMX4	.2162 ± .0532	.5224 ± .0249	.0574 ± .0329	.1798 ± .0894
IPK1(lf) RIM8(lf) (additive) agar invasion, {medium=SLAD, cell type=2n, vector=none}	ipk1::bcNatMX4	rim8::bcKanMX4	.2162 ± .0532	.5224 ± .0249	-.0516 ± .0149	.0 ± .0149
IPK1(lf) YGR149W(lf) (single-nonmonotonic) agar invasion, {medium=SLAD, cell type=2n, vector=none}	ipk1::bcNatMX4	ygr149w::bcKanMX4	.2162 ± .0532	.5224 ± .0249	.1363 ± .0244	.0771 ± .0253
IPK1(lf) YAP1(lf) (epistatic) agar invasion, {medium=SLAD, cell type=2n, vector=none}	ipk1::bcNatMX4	yap1::bcKanMX4	.2162 ± .0532	.5224 ± .0249	.1248 ± .0299	.0934 ± .0441
IPK1(lf) YLR414C(lf) (epistatic) agar invasion, {medium=SLAD, cell type=2n, vector=none}	ipk1::bcNatMX4	ylr414c::bcKanMX4	.2162 ± .0532	.5224 ± .0249	.0851 ± .0202	.0509 ± .0293
IPK1(lf) SSA4(lf) (conditional) agar invasion, {medium=SLAD, cell type=2n, vector=none}	ipk1::bcNatMX4	ssa4::bcKanMX4	.2162 ± .0532	.5224 ± .0249	.148 ± .0157	.0552 ± .018
IPK1(lf) PAM1(lf) (single-nonmonotonic) agar invasion, {medium=SLAD, cell type=2n, vector=none}	ipk1::bcNatMX4	pam1::bcKanMX4	.2162 ± .0532	.5224 ± .0249	.1388 ± .0238	.0572 ± .0149
IPK1(lf) WHI3(lf) (epistatic) agar invasion, {medium=SLAD, cell type=2n, vector=none}	ipk1::bcNatMX4	whi3::bcKanMX4	.2162 ± .0532	.5224 ± .0249	.0 ± .0149	.0 ± .0149
IPK1(lf) YGR045C(lf) (conditional) agar invasion, {medium=SLAD, cell type=2n, vector=none}	ipk1::bcNatMX4	ygr045c::bcKanMX4	.2162 ± .0532	.5224 ± .0249	.1761 ± .0329	.0355 ± .032
IPK1(lf) RPS0A(lf) (single-nonmonotonic) agar invasion, {medium=SLAD, cell type=2n, vector=none}	ipk1::bcNatMX4	rps0A::bcKanMX4	.2162 ± .0532	.5224 ± .0249	.0325 ± .0149	.0 ± .0149
IPK1(lf) WHI2(lf) (double-nonmonotonic) agar invasion, {medium=SLAD, cell type=2n, vector=none}	ipk1::bcNatMX4	whi2::bcKanMX4	.2162 ± .0532	.5224 ± .0249	.4342 ± .059	.163 ± .0325
IPK1(lf) MKS1(lf) (suppression) agar invasion, {medium=SLAD, cell type=2n, vector=none}	ipk1::bcNatMX4	mks1::bcKanMX4	.2162 ± .0532	.5224 ± .0249	.2648 ± .0301	.2389 ± .048
IPK1(lf) SUT1(lf) (suppression) agar invasion, {medium=SLAD, cell type=2n, vector=none}	ipk1::bcNatMX4	sut1::bcKanMX4	.2162 ± .0532	.5224 ± .0249	.2744 ± .0229	.3465 ± .0571
IPK1(lf) CAR2(lf) (suppression) agar invasion, {medium=SLAD, cell type=2n, vector=none}	ipk1::bcNatMX4	car2::bcKanMX4	.2162 ± .0532	.5224 ± .0249	.1532 ± .015	.1127 ± .0427
IPK1(lf) SPH1(lf) (conditional) agar invasion, {medium=SLAD, cell type=2n, vector=none}	ipk1::bcNatMX4	sph1::bcKanMX4	.2162 ± .0532	.5224 ± .0249	.1734 ± .0477	.0622 ± .052
IPK1(lf) DSE2(lf) (conditional) agar invasion, {medium=SLAD, cell type=2n, vector=none}	ipk1::bcNatMX4	yhr143w::bcKanMX4	.2162 ± .0532	.5224 ± .0249	.2861 ± .0322	.0813 ± .0661
IPK1(lf) ASI2(lf) (double-nonmonotonic) agar invasion, {medium=SLAD, cell type=2n, vector=none}	ipk1::bcNatMX4	ynl159c::bcKanMX4	.2162 ± .0532	.5224 ± .0249	.3548 ± .0462	.0782 ± .0535
IPK1(lf) BUD4(lf) (double-nonmonotonic) agar invasion, {medium=SLAD, cell type=2n, vector=none}	ipk1::bcNatMX4	bud4::bcKanMX4	.2162 ± .0532	.5224 ± .0249	.3736 ± .05	.0794 ± .0192
IPK1(lf) DFG5(lf) (epistatic) agar invasion, {medium=SLAD, cell type=2n, vector=none}	ipk1::bcNatMX4	dfg5::bcKanMX4	.2162 ± .0532	.5224 ± .0249	.0 ± .0149	.0 ± .0149
IPK1(lf) IME2(lf) (single-nonmonotonic) agar invasion, {medium=SLAD, cell type=2n, vector=none}	ipk1::bcNatMX4	ime2::bcKanMX4	.2162 ± .0532	.5224 ± .0249	.1229 ± .0207	.0553 ± .0174
IPK1(lf) YOL155C(lf) (epistatic) agar invasion, {medium=SLAD, cell type=2n, vector=none}	ipk1::bcNatMX4	yol155c::bcKanMX4	.2162 ± .0532	.5224 ± .0249	.0942 ± .0352	.0776 ± .0772
IPK1(lf) KSS1(lf) (additive) agar invasion, {medium=SLAD, cell type=2n, vector=none}	ipk1::bcNatMX4	kss1::bcKanMX4	.2162 ± .0532	.5224 ± .0249	.0845 ± .0166	.2566 ± .047
IPK1(lf) MID2(lf) (suppression) agar invasion, {medium=SLAD, cell type=2n, vector=none}	ipk1::bcNatMX4	mid2::bcKanMX4	.2162 ± .0532	.5224 ± .0249	.2616 ± .0188	.2236 ± .0697
IPK1(lf) MGA1(lf) (suppression) agar invasion, {medium=SLAD, cell type=2n, vector=none}	ipk1::bcNatMX4	mga1::bcKanMX4	.2162 ± .0532	.5224 ± .0249	.1158 ± .0358	.1412 ± .0548
IPK1(lf) FMP45(lf) (conditional) agar invasion, {medium=SLAD, cell type=2n, vector=none}	ipk1::bcNatMX4	ydl222c::bcKanMX4	.2162 ± .0532	.5224 ± .0249	.1728 ± .0296	.0601 ± .048
IPK1(lf) YOR248W(lf) (epistatic) agar invasion, {medium=SLAD, cell type=2n, vector=none}	ipk1::bcNatMX4	tos11::bcKanMX4	.2162 ± .0532	.5224 ± .0249	.087 ± .0257	.0329 ± .0382
IPK1(lf) SRL1(lf) (conditional) agar invasion, {medium=SLAD, cell type=2n, vector=none}	ipk1::bcNatMX4	srl1::bcKanMX4	.2162 ± .0532	.5224 ± .0249	.2372 ± .0288	.0614 ± .0316
IPK1(lf) MIH1(lf) (double-nonmonotonic) agar invasion, {medium=SLAD, cell type=2n, vector=none}	ipk1::bcNatMX4	mih1::bcKanMX4	.2162 ± .0532	.5224 ± .0249	.4249 ± .0624	.098 ± .0312
IPK1(lf) LIN1(lf) (single-nonmonotonic) agar invasion, {medium=SLAD, cell type=2n, vector=none}	ipk1::bcNatMX4	yhr156c::bcKanMX4	.2162 ± .0532	.5224 ± .0249	.1159 ± .0436	-.0267 ± .0276
IPK1(lf) YJL017W(lf) (double-nonmonotonic) agar invasion, {medium=SLAD, cell type=2n, vector=none}	ipk1::bcNatMX4	yjl017w::bcKanMX4	.2162 ± .0532	.5224 ± .0249	.3951 ± .0308	.0688 ± .0379
IRA2(lf) TEC1(lf) (additive) agar invasion, {medium=SLAD, cell type=2n, vector=none}	ira2::bcNatMX4	tec1::bcKanMX4	.2162 ± .0532	.6178 ± .0672	.0279 ± .0279	.1714 ± .0557
IRA2(lf) FLO1(lf) (additive) agar invasion, {medium=SLAD, cell type=2n, vector=none}	ira2::bcNatMX4	flo1::bcKanMX4	.2162 ± .0532	.6178 ± .0672	-.0355 ± .0194	.2378 ± .097
IRA2(lf) DSE1(lf) (additive) agar invasion, {medium=SLAD, cell type=2n, vector=none}	ira2::bcNatMX4	yer124c::bcKanMX4	.2162 ± .0532	.6178 ± .0672	.1226 ± .0194	.334 ± .1084
IRA2(lf) GPR1(lf) (additive) agar invasion, {medium=SLAD, cell type=2n, vector=none}	ira2::bcNatMX4	gpr1::bcKanMX4	.2162 ± .0532	.6178 ± .0672	-.0463 ± .0149	.2648 ± .1025
IRA2(lf) PCL1(lf) (additive) agar invasion, {medium=SLAD, cell type=2n, vector=none}	ira2::bcNatMX4	pcl1::bcKanMX4	.2162 ± .0532	.6178 ± .0672	.1196 ± .0155	.4149 ± .1021
IRA2(lf) TPK1(lf) (epistatic) agar invasion, {medium=SLAD, cell type=2n, vector=none}	ira2::bcNatMX4	tpk1::bcKanMX4	.2162 ± .0532	.6178 ± .0672	.3547 ± .0149	.3794 ± .0508
IRA2(lf) CLN1(lf) (additive) agar invasion, {medium=SLAD, cell type=2n, vector=none}	ira2::bcNatMX4	cln1::bcKanMX4	.2162 ± .0532	.6178 ± .0672	-.0256 ± .0149	.1726 ± .0322
IRA2(lf) TPK3(lf) (suppression) agar invasion, {medium=SLAD, cell type=2n, vector=none}	ira2::bcNatMX4	tpk3::bcKanMX4	.2162 ± .0532	.6178 ± .0672	.1806 ± .0195	.3318 ± .1809
IRA2(lf) FKH1(lf) (additive) agar invasion, {medium=SLAD, cell type=2n, vector=none}	ira2::bcNatMX4	fkh1::bcKanMX4	.2162 ± .0532	.6178 ± .0672	.0 ± .0202	.3501 ± .092
IRA2(lf) DBR1(lf) (additive) agar invasion, {medium=SLAD, cell type=2n, vector=none}	ira2::bcNatMX4	dbr1::bcKanMX4	.2162 ± .0532	.6178 ± .0672	.0 ± .0149	.3247 ± .1549
IRA2(lf) FKH2(lf) (conditional) agar invasion, {medium=SLAD, cell type=2n, vector=none}	ira2::bcNatMX4	fkh2::bcKanMX4	.2162 ± .0532	.6178 ± .0672	.148 ± .0245	.3705 ± .0947
IRA2(lf) MUC1(lf) (suppression) agar invasion, {medium=SLAD, cell type=2n, vector=none}	ira2::bcNatMX4	flo11::bcKanMX4	.2162 ± .0532	.6178 ± .0672	-.0211 ± .0211	.1057 ± .1057
IRA2(lf) ASH1(lf) (additive) agar invasion, {medium=SLAD, cell type=2n, vector=none}	ira2::bcNatMX4	ash1::bcKanMX4	.2162 ± .0532	.6178 ± .0672	.059 ± .0277	.2326 ± .1078
IRA2(lf) EGT2(lf) (additive) agar invasion, {medium=SLAD, cell type=2n, vector=none}	ira2::bcNatMX4	egt2::bcKanMX4	.2162 ± .0532	.6178 ± .0672	.0413 ± .0436	.2047 ± .1025
IRA2(lf) PDE1(lf) (conditional) agar invasion, {medium=SLAD, cell type=2n, vector=none}	ira2::bcNatMX4	pde1::bcKanMX4	.2162 ± .0532	.6178 ± .0672	.2007 ± .0291	.3909 ± .1208
IRA2(lf) SOK2(lf) (suppression) agar invasion, {medium=SLAD, cell type=2n, vector=none}	ira2::bcNatMX4	sok2::bcKanMX4	.2162 ± .0532	.6178 ± .0672	.2815 ± .0161	.2255 ± .1471
IRA2(lf) URE2(lf) (additive) agar invasion, {medium=SLAD, cell type=2n, vector=none}	ira2::bcNatMX4	ure2::bcKanMX4	.2162 ± .0532	.6178 ± .0672	.0 ± .0149	.1991 ± .0821
IRA2(lf) MSN1(lf) (epistatic) agar invasion, {medium=SLAD, cell type=2n, vector=none}	ira2::bcNatMX4	msn1::bcKanMX4	.2162 ± .0532	.6178 ± .0672	.0 ± .0149	.0 ± .0318
IRA2(lf) SIP4(lf) (additive) agar invasion, {medium=SLAD, cell type=2n, vector=none}	ira2::bcNatMX4	sip4::bcKanMX4	.2162 ± .0532	.6178 ± .0672	.0 ± .0196	.403 ± .0419
IRA2(lf) PRY2(lf) (epistatic) agar invasion, {medium=SLAD, cell type=2n, vector=none}	ira2::bcNatMX4	pry2::bcKanMX4	.2162 ± .0532	.6178 ± .0672	.0285 ± .0319	.0268 ± .0268
IRA2(lf) SNO1(lf) (additive) agar invasion, {medium=SLAD, cell type=2n, vector=none}	ira2::bcNatMX4	sno1::bcKanMX4	.2162 ± .0532	.6178 ± .0672	.0 ± .0149	.3252 ± .1012
IRA2(lf) GPA2(lf) (additive) agar invasion, {medium=SLAD, cell type=2n, vector=none}	ira2::bcNatMX4	gpa2::bcKanMX4	.2162 ± .0532	.6178 ± .0672	-.0277 ± .0149	.1737 ± .1472
IRA2(lf) CLA4(lf) (additive) agar invasion, {medium=SLAD, cell type=2n, vector=none}	ira2::bcNatMX4	cla4::bcKanMX4	.2162 ± .0532	.6178 ± .0672	.0 ± .0243	.3649 ± .1211
IRA2(lf) CLB2(lf) (suppression) agar invasion, {medium=SLAD, cell type=2n, vector=none}	ira2::bcNatMX4	clb2::bcKanMX4	.2162 ± .0532	.6178 ± .0672	.0461 ± .0216	.1037 ± .0897
IRA2(lf) ROX1(lf) (suppression) agar invasion, {medium=SLAD, cell type=2n, vector=none}	ira2::bcNatMX4	rox1::bcKanMX4	.2162 ± .0532	.6178 ± .0672	.1124 ± .0271	.1433 ± .0583
IRA2(lf) DFG16(lf) (additive) agar invasion, {medium=SLAD, cell type=2n, vector=none}	ira2::bcNatMX4	dfg16::bcKanMX4	.2162 ± .0532	.6178 ± .0672	.0 ± .0149	.3009 ± .147
IRA2(lf) MSN5(lf) (additive) agar invasion, {medium=SLAD, cell type=2n, vector=none}	ira2::bcNatMX4	msn5::bcKanMX4	.2162 ± .0532	.6178 ± .0672	-.039 ± .0149	.1303 ± .0461
IRA2(lf) MSS11(lf) (epistatic) agar invasion, {medium=SLAD, cell type=2n, vector=none}	ira2::bcNatMX4	mss11::bcKanMX4	.2162 ± .0532	.6178 ± .0672	.0098 ± .0149	.0071 ± .0149
IRA2(lf) ISW1(lf) (suppression) agar invasion, {medium=SLAD, cell type=2n, vector=none}	ira2::bcNatMX4	isw1::bcKanMX4	.2162 ± .0532	.6178 ± .0672	.0928 ± .0309	.157 ± .0647
IRA2(lf) HMS1(lf) (epistatic) agar invasion, {medium=SLAD, cell type=2n, vector=none}	ira2::bcNatMX4	hms1::bcKanMX4	.2162 ± .0532	.6178 ± .0672	.0891 ± .0406	.0441 ± .0441
IRA2(lf) GAT4(lf) (epistatic) agar invasion, {medium=SLAD, cell type=2n, vector=none}	ira2::bcNatMX4	gat4::bcKanMX4	.2162 ± .0532	.6178 ± .0672	.0206 ± .0182	.0377 ± .0175
IRA2(lf) RIM9(lf) (additive) agar invasion, {medium=SLAD, cell type=2n, vector=none}	ira2::bcNatMX4	rim9::bcKanMX4	.2162 ± .0532	.6178 ± .0672	.0 ± .0149	.1856 ± .1377
IRA2(lf) MRP21(lf) (additive) agar invasion, {medium=SLAD, cell type=2n, vector=none}	ira2::bcNatMX4	mrp21::bcKanMX4	.2162 ± .0532	.6178 ± .0672	.0 ± .0149	.0516 ± .0164
IRA2(lf) DIA3(lf) (additive) agar invasion, {medium=SLAD, cell type=2n, vector=none}	ira2::bcNatMX4	dia3::bcKanMX4	.2162 ± .0532	.6178 ± .0672	.0407 ± .0187	.1712 ± .0331
IRA2(lf) BUD6(lf) (additive) agar invasion, {medium=SLAD, cell type=2n, vector=none}	ira2::bcNatMX4	bud6::bcKanMX4	.2162 ± .0532	.6178 ± .0672	.0476 ± .0178	.35 ± .1519
IRA2(lf) BNI1(lf) (additive) agar invasion, {medium=SLAD, cell type=2n, vector=none}	ira2::bcNatMX4	bni1::bcKanMX4	.2162 ± .0532	.6178 ± .0672	.0 ± .0149	.3468 ± .0585
IRA2(lf) SFP1(lf) (additive) agar invasion, {medium=SLAD, cell type=2n, vector=none}	ira2::bcNatMX4	sfp1::bcKanMX4	.2162 ± .0532	.6178 ± .0672	-.1652 ± .043	.1091 ± .071
IRA2(lf) HMI1(lf) (epistatic) agar invasion, {medium=SLAD, cell type=2n, vector=none}	ira2::bcNatMX4	hmi1::bcKanMX4	.2162 ± .0532	.6178 ± .0672	.1049 ± .0252	.0316 ± .0621
IRA2(lf) MEP1(lf) (additive) agar invasion, {medium=SLAD, cell type=2n, vector=none}	ira2::bcNatMX4	mep1::bcKanMX4	.2162 ± .0532	.6178 ± .0672	-.0194 ± .0194	.2926 ± .063
IRA2(lf) HOG1(lf) (suppression) agar invasion, {medium=SLAD, cell type=2n, vector=none}	ira2::bcNatMX4	hog1::bcKanMX4	.2162 ± .0532	.6178 ± .0672	.2822 ± .0649	.117 ± .0737
IRA2(lf) DIA1(lf) (suppression) agar invasion, {medium=SLAD, cell type=2n, vector=none}	ira2::bcNatMX4	dia1::bcKanMX4	.2162 ± .0532	.6178 ± .0672	.0553 ± .0162	.1816 ± .1557
IRA2(lf) RIM13(lf) (epistatic) agar invasion, {medium=SLAD, cell type=2n, vector=none}	ira2::bcNatMX4	rim13::bcKanMX4	.2162 ± .0532	.6178 ± .0672	.0469 ± .0149	.5774 ± .0828
IRA2(lf) TPK2(lf) (epistatic) agar invasion, {medium=SLAD, cell type=2n, vector=none}	ira2::bcNatMX4	tpk2::bcKanMX4	.2162 ± .0532	.6178 ± .0672	-.018 ± .0149	-.0258 ± .0335
IRA2(lf) YJL142C(lf) (suppression) agar invasion, {medium=SLAD, cell type=2n, vector=none}	ira2::bcNatMX4	yjl142c::bcKanMX4	.2162 ± .0532	.6178 ± .0672	.2175 ± .0633	.2103 ± .0513
IRA2(lf) YLR042C(lf) (suppression) agar invasion, {medium=SLAD, cell type=2n, vector=none}	ira2::bcNatMX4	ylr042c::bcKanMX4	.2162 ± .0532	.6178 ± .0672	.4476 ± .0459	.2969 ± .1151
IRA2(lf) YOR225W(lf) (additive) agar invasion, {medium=SLAD, cell type=2n, vector=none}	ira2::bcNatMX4	yor225w::bcKanMX4	.2162 ± .0532	.6178 ± .0672	.1051 ± .0398	.2526 ± .0454
IRA2(lf) SPO12(lf) (suppression) agar invasion, {medium=SLAD, cell type=2n, vector=none}	ira2::bcNatMX4	spo12::bcKanMX4	.2162 ± .0532	.6178 ± .0672	.0574 ± .0329	.2812 ± .2277
IRA2(lf) YPS1(lf) (additive) agar invasion, {medium=SLAD, cell type=2n, vector=none}	ira2::bcNatMX4	yps1::bcKanMX4	.2162 ± .0532	.6178 ± .0672	.0648 ± .0563	.371 ± .1536
IRA2(lf) RIM8(lf) (additive) agar invasion, {medium=SLAD, cell type=2n, vector=none}	ira2::bcNatMX4	rim8::bcKanMX4	.2162 ± .0532	.6178 ± .0672	-.0516 ± .0149	.1238 ± .0916
IRA2(lf) YGR149W(lf) (single-nonmonotonic) agar invasion, {medium=SLAD, cell type=2n, vector=none}	ira2::bcNatMX4	ygr149w::bcKanMX4	.2162 ± .0532	.6178 ± .0672	.1363 ± .0244	.0509 ± .0252
IRA2(lf) YAP1(lf) (suppression) agar invasion, {medium=SLAD, cell type=2n, vector=none}	ira2::bcNatMX4	yap1::bcKanMX4	.2162 ± .0532	.6178 ± .0672	.1248 ± .0299	.1562 ± .0687
IRA2(lf) YLR414C(lf) (additive) agar invasion, {medium=SLAD, cell type=2n, vector=none}	ira2::bcNatMX4	ylr414c::bcKanMX4	.2162 ± .0532	.6178 ± .0672	.0851 ± .0202	.3324 ± .1258
IRA2(lf) SSA4(lf) (suppression) agar invasion, {medium=SLAD, cell type=2n, vector=none}	ira2::bcNatMX4	ssa4::bcKanMX4	.2162 ± .0532	.6178 ± .0672	.148 ± .0157	.2835 ± .0925
IRA2(lf) PAM1(lf) (suppression) agar invasion, {medium=SLAD, cell type=2n, vector=none}	ira2::bcNatMX4	pam1::bcKanMX4	.2162 ± .0532	.6178 ± .0672	.1388 ± .0238	.1355 ± .0403
IRA2(lf) WHI3(lf) (additive) agar invasion, {medium=SLAD, cell type=2n, vector=none}	ira2::bcNatMX4	whi3::bcKanMX4	.2162 ± .0532	.6178 ± .0672	.0 ± .0149	.1165 ± .0491
IRA2(lf) YGR045C(lf) (conditional) agar invasion, {medium=SLAD, cell type=2n, vector=none}	ira2::bcNatMX4	ygr045c::bcKanMX4	.2162 ± .0532	.6178 ± .0672	.1761 ± .0329	.3728 ± .0767
IRA2(lf) RPS0A(lf) (additive) agar invasion, {medium=SLAD, cell type=2n, vector=none}	ira2::bcNatMX4	rps0A::bcKanMX4	.2162 ± .0532	.6178 ± .0672	.0325 ± .0149	.2438 ± .068
IRA2(lf) WHI2(lf) (epistatic) agar invasion, {medium=SLAD, cell type=2n, vector=none}	ira2::bcNatMX4	whi2::bcKanMX4	.2162 ± .0532	.6178 ± .0672	.4342 ± .059	.3731 ± .0515
IRA2(lf) MKS1(lf) (conditional) agar invasion, {medium=SLAD, cell type=2n, vector=none}	ira2::bcNatMX4	mks1::bcKanMX4	.2162 ± .0532	.6178 ± .0672	.2648 ± .0301	.3802 ± .0773
IRA2(lf) SUT1(lf) (suppression) agar invasion, {medium=SLAD, cell type=2n, vector=none}	ira2::bcNatMX4	sut1::bcKanMX4	.2162 ± .0532	.6178 ± .0672	.2744 ± .0229	.3367 ± .0483
IRA2(lf) MSM1(lf) (conditional) agar invasion, {medium=SLAD, cell type=2n, vector=none}	ira2::bcNatMX4	msm1::bcKanMX4	.2162 ± .0532	.6178 ± .0672	.2106 ± .0289	.0362 ± .0232
IRA2(lf) SPH1(lf) (suppression) agar invasion, {medium=SLAD, cell type=2n, vector=none}	ira2::bcNatMX4	sph1::bcKanMX4	.2162 ± .0532	.6178 ± .0672	.1734 ± .0477	.1097 ± .0766
IRA2(lf) DSE2(lf) (suppression) agar invasion, {medium=SLAD, cell type=2n, vector=none}	ira2::bcNatMX4	yhr143w::bcKanMX4	.2162 ± .0532	.6178 ± .0672	.2861 ± .0322	.3814 ± .16
IRA2(lf) ASI2(lf) (suppression) agar invasion, {medium=SLAD, cell type=2n, vector=none}	ira2::bcNatMX4	ynl159c::bcKanMX4	.2162 ± .0532	.6178 ± .0672	.3548 ± .0462	.1746 ± .1887
IRA2(lf) KSS1(lf) (suppression) agar invasion, {medium=SLAD, cell type=2n, vector=none}	ira2::bcNatMX4	kss1::bcKanMX4	.2162 ± .0532	.6178 ± .0672	.0845 ± .0166	.1296 ± .1296
IRA2(lf) MID2(lf) (suppression) agar invasion, {medium=SLAD, cell type=2n, vector=none}	ira2::bcNatMX4	mid2::bcKanMX4	.2162 ± .0532	.6178 ± .0672	.2616 ± .0188	.1967 ± .0222
IRA2(lf) MGA1(lf) (additive) agar invasion, {medium=SLAD, cell type=2n, vector=none}	ira2::bcNatMX4	mga1::bcKanMX4	.2162 ± .0532	.6178 ± .0672	.1158 ± .0358	.2881 ± .1065
IRA2(lf) FMP45(lf) (suppression) agar invasion, {medium=SLAD, cell type=2n, vector=none}	ira2::bcNatMX4	ydl222c::bcKanMX4	.2162 ± .0532	.6178 ± .0672	.1728 ± .0296	.2715 ± .1093
IRA2(lf) LIN1(lf) (suppression) agar invasion, {medium=SLAD, cell type=2n, vector=none}	ira2::bcNatMX4	yhr156c::bcKanMX4	.2162 ± .0532	.6178 ± .0672	.1159 ± .0436	.1404 ± .1481
HOG1(lf) DIG2(lf) (conditional) agar invasion, {medium=SLAD, cell type=2n, vector=none}	hog1::bcNatMX4	dig2::bcKanMX4	.2162 ± .0532	.2822 ± .0649	.0555 ± .0156	.4722 ± .0752
HOG1(lf) TEC1(lf) (non-interacting) agar invasion, {medium=SLAD, cell type=2n, vector=none}	hog1::bcNatMX4	tec1::bcKanMX4	.2162 ± .0532	.2822 ± .0649	.0279 ± .0279	.0499 ± .0499
HOG1(lf) FLO1(lf) (non-interacting) agar invasion, {medium=SLAD, cell type=2n, vector=none}	hog1::bcNatMX4	flo1::bcKanMX4	.2162 ± .0532	.2822 ± .0649	-.0355 ± .0194	.0 ± .0371
HOG1(lf) CLB1(lf) (synthetic) agar invasion, {medium=SLAD, cell type=2n, vector=none}	hog1::bcNatMX4	clb1::bcKanMX4	.2162 ± .0532	.2822 ± .0649	.145 ± .0369	.6192 ± .1576
HOG1(lf) DSE1(lf) (conditional) agar invasion, {medium=SLAD, cell type=2n, vector=none}	hog1::bcNatMX4	yer124c::bcKanMX4	.2162 ± .0532	.2822 ± .0649	.1226 ± .0194	.5521 ± .0738
HOG1(lf) GPR1(lf) (suppression) agar invasion, {medium=SLAD, cell type=2n, vector=none}	hog1::bcNatMX4	gpr1::bcKanMX4	.2162 ± .0532	.2822 ± .0649	-.0463 ± .0149	.2971 ± .0527
HOG1(lf) PCL1(lf) (conditional) agar invasion, {medium=SLAD, cell type=2n, vector=none}	hog1::bcNatMX4	pcl1::bcKanMX4	.2162 ± .0532	.2822 ± .0649	.1196 ± .0155	.6553 ± .158
HOG1(lf) YAK1(lf) (non-interacting) agar invasion, {medium=SLAD, cell type=2n, vector=none}	hog1::bcNatMX4	yak1::bcKanMX4	.2162 ± .0532	.2822 ± .0649	.2087 ± .0245	.4119 ± .1067
HOG1(lf) TPK1(lf) (synthetic) agar invasion, {medium=SLAD, cell type=2n, vector=none}	hog1::bcNatMX4	tpk1::bcKanMX4	.2162 ± .0532	.2822 ± .0649	.3547 ± .0149	.567 ± .0699
HOG1(lf) CLN1(lf) (conditional) agar invasion, {medium=SLAD, cell type=2n, vector=none}	hog1::bcNatMX4	cln1::bcKanMX4	.2162 ± .0532	.2822 ± .0649	-.0256 ± .0149	.0908 ± .0449
HOG1(lf) TPK3(lf) (synthetic) agar invasion, {medium=SLAD, cell type=2n, vector=none}	hog1::bcNatMX4	tpk3::bcKanMX4	.2162 ± .0532	.2822 ± .0649	.1806 ± .0195	.6943 ± .0886
HOG1(lf) FKH1(lf) (conditional) agar invasion, {medium=SLAD, cell type=2n, vector=none}	hog1::bcNatMX4	fkh1::bcKanMX4	.2162 ± .0532	.2822 ± .0649	.0 ± .0202	.4958 ± .0963
HOG1(lf) CTS1(lf) (conditional) agar invasion, {medium=SLAD, cell type=2n, vector=none}	hog1::bcNatMX4	cts1::bcKanMX4	.2162 ± .0532	.2822 ± .0649	.0111 ± .0151	.4548 ± .0492
HOG1(lf) DBR1(lf) (non-interacting) agar invasion, {medium=SLAD, cell type=2n, vector=none}	hog1::bcNatMX4	dbr1::bcKanMX4	.2162 ± .0532	.2822 ± .0649	.0 ± .0149	.0726 ± .0614
HOG1(lf) FKH2(lf) (synthetic) agar invasion, {medium=SLAD, cell type=2n, vector=none}	hog1::bcNatMX4	fkh2::bcKanMX4	.2162 ± .0532	.2822 ± .0649	.148 ± .0245	.6607 ± .1995
HOG1(lf) MEP2(lf) (suppression) agar invasion, {medium=SLAD, cell type=2n, vector=none}	hog1::bcNatMX4	mep2::bcKanMX4	.2162 ± .0532	.2822 ± .0649	.0215 ± .0149	.2862 ± .102
HOG1(lf) MUC1(lf) (non-interacting) agar invasion, {medium=SLAD, cell type=2n, vector=none}	hog1::bcNatMX4	flo11::bcKanMX4	.2162 ± .0532	.2822 ± .0649	-.0211 ± .0211	.0 ± .0359
HOG1(lf) RGS2(lf) (conditional) agar invasion, {medium=SLAD, cell type=2n, vector=none}	hog1::bcNatMX4	rgs2::bcKanMX4	.2162 ± .0532	.2822 ± .0649	.0996 ± .0342	.7674 ± .271
HOG1(lf) ASH1(lf) (suppression) agar invasion, {medium=SLAD, cell type=2n, vector=none}	hog1::bcNatMX4	ash1::bcKanMX4	.2162 ± .0532	.2822 ± .0649	.059 ± .0277	.2888 ± .0443
HOG1(lf) EGT2(lf) (suppression) agar invasion, {medium=SLAD, cell type=2n, vector=none}	hog1::bcNatMX4	egt2::bcKanMX4	.2162 ± .0532	.2822 ± .0649	.0413 ± .0436	.2165 ± .0867
HOG1(lf) RAS2(lf) (conditional) agar invasion, {medium=SLAD, cell type=2n, vector=none}	hog1::bcNatMX4	ras2::bcKanMX4	.2162 ± .0532	.2822 ± .0649	.018 ± .026	.4741 ± .0859
HOG1(lf) PDE1(lf) (synthetic) agar invasion, {medium=SLAD, cell type=2n, vector=none}	hog1::bcNatMX4	pde1::bcKanMX4	.2162 ± .0532	.2822 ± .0649	.2007 ± .0291	.5536 ± .1657
HOG1(lf) SOK2(lf) (synthetic) agar invasion, {medium=SLAD, cell type=2n, vector=none}	hog1::bcNatMX4	sok2::bcKanMX4	.2162 ± .0532	.2822 ± .0649	.2815 ± .0161	1.1786 ± .3685
HOG1(lf) FLO10(lf) (suppression) agar invasion, {medium=SLAD, cell type=2n, vector=none}	hog1::bcNatMX4	flo10::bcKanMX4	.2162 ± .0532	.2822 ± .0649	.0894 ± .0204	.4052 ± .212
HOG1(lf) CLN2(lf) (suppression) agar invasion, {medium=SLAD, cell type=2n, vector=none}	hog1::bcNatMX4	cln2::bcKanMX4	.2162 ± .0532	.2822 ± .0649	.0213 ± .0182	.3107 ± .0978
HOG1(lf) URE2(lf) (non-interacting) agar invasion, {medium=SLAD, cell type=2n, vector=none}	hog1::bcNatMX4	ure2::bcKanMX4	.2162 ± .0532	.2822 ± .0649	.0 ± .0149	-.0316 ± .0261
HOG1(lf) MSN1(lf) (non-interacting) agar invasion, {medium=SLAD, cell type=2n, vector=none}	hog1::bcNatMX4	msn1::bcKanMX4	.2162 ± .0532	.2822 ± .0649	.0 ± .0149	-.0148 ± .0675
HOG1(lf) SIP4(lf) (conditional) agar invasion, {medium=SLAD, cell type=2n, vector=none}	hog1::bcNatMX4	sip4::bcKanMX4	.2162 ± .0532	.2822 ± .0649	.0 ± .0196	.5384 ± .1041
HOG1(lf) IPK1(lf) (conditional) agar invasion, {medium=SLAD, cell type=2n, vector=none}	hog1::bcNatMX4	ipk1::bcKanMX4	.2162 ± .0532	.2822 ± .0649	.5224 ± .0249	1.2592 ± .3018
HOG1(lf) PRY2(lf) (conditional) agar invasion, {medium=SLAD, cell type=2n, vector=none}	hog1::bcNatMX4	pry2::bcKanMX4	.2162 ± .0532	.2822 ± .0649	.0285 ± .0319	.4852 ± .0561
HOG1(lf) PBS2(lf) (non-interacting) agar invasion, {medium=SLAD, cell type=2n, vector=none}	hog1::bcNatMX4	pbs2::bcKanMX4	.2162 ± .0532	.2822 ± .0649	.4171 ± .0324	.5035 ± .1205
HOG1(lf) SNO1(lf) (conditional) agar invasion, {medium=SLAD, cell type=2n, vector=none}	hog1::bcNatMX4	sno1::bcKanMX4	.2162 ± .0532	.2822 ± .0649	.0 ± .0149	.4751 ± .0747
HOG1(lf) ACE2(lf) (non-interacting) agar invasion, {medium=SLAD, cell type=2n, vector=none}	hog1::bcNatMX4	ace2::bcKanMX4	.2162 ± .0532	.2822 ± .0649	.0 ± .0149	.0107 ± .0333
HOG1(lf) GPA2(lf) (suppression) agar invasion, {medium=SLAD, cell type=2n, vector=none}	hog1::bcNatMX4	gpa2::bcKanMX4	.2162 ± .0532	.2822 ± .0649	-.0277 ± .0149	.0938 ± .0737
HOG1(lf) PRY3(lf) (suppression) agar invasion, {medium=SLAD, cell type=2n, vector=none}	hog1::bcNatMX4	pry3::bcKanMX4	.2162 ± .0532	.2822 ± .0649	.0204 ± .0204	.367 ± .1611
HOG1(lf) CLA4(lf) (conditional) agar invasion, {medium=SLAD, cell type=2n, vector=none}	hog1::bcNatMX4	cla4::bcKanMX4	.2162 ± .0532	.2822 ± .0649	.0 ± .0243	.0798 ± .0341
HOG1(lf) RCS1(lf) (suppression) agar invasion, {medium=SLAD, cell type=2n, vector=none}	hog1::bcNatMX4	rcs1::bcKanMX4	.2162 ± .0532	.2822 ± .0649	.033 ± .0283	.4138 ± .1574
HOG1(lf) CLB2(lf) (suppression) agar invasion, {medium=SLAD, cell type=2n, vector=none}	hog1::bcNatMX4	clb2::bcKanMX4	.2162 ± .0532	.2822 ± .0649	.0461 ± .0216	.3407 ± .1084
HOG1(lf) ROX1(lf) (suppression) agar invasion, {medium=SLAD, cell type=2n, vector=none}	hog1::bcNatMX4	rox1::bcKanMX4	.2162 ± .0532	.2822 ± .0649	.1124 ± .0271	.2811 ± .1038
HOG1(lf) DFG16(lf) (non-interacting) agar invasion, {medium=SLAD, cell type=2n, vector=none}	hog1::bcNatMX4	dfg16::bcKanMX4	.2162 ± .0532	.2822 ± .0649	.0 ± .0149	.0198 ± .0198
HOG1(lf) AGA1(lf) (suppression) agar invasion, {medium=SLAD, cell type=2n, vector=none}	hog1::bcNatMX4	aga1::bcKanMX4	.2162 ± .0532	.2822 ± .0649	.0381 ± .0194	.372 ± .1325
HOG1(lf) MSN5(lf) (conditional) agar invasion, {medium=SLAD, cell type=2n, vector=none}	hog1::bcNatMX4	msn5::bcKanMX4	.2162 ± .0532	.2822 ± .0649	-.039 ± .0149	.1038 ± .0422
HOG1(lf) MSS11(lf) (non-interacting) agar invasion, {medium=SLAD, cell type=2n, vector=none}	hog1::bcNatMX4	mss11::bcKanMX4	.2162 ± .0532	.2822 ± .0649	.0098 ± .0149	.0 ± .0322
HOG1(lf) CNB1(lf) (non-interacting) agar invasion, {medium=SLAD, cell type=2n, vector=none}	hog1::bcNatMX4	cnb1::bcKanMX4	.2162 ± .0532	.2822 ± .0649	.2197 ± .0611	.3 ± .2425
HOG1(lf) PDE2(lf) (synthetic) agar invasion, {medium=SLAD, cell type=2n, vector=none}	hog1::bcNatMX4	pde2::bcKanMX4	.2162 ± .0532	.2822 ± .0649	.1472 ± .018	.8337 ± .2648
HOG1(lf) ENT1(lf) (conditional) agar invasion, {medium=SLAD, cell type=2n, vector=none}	hog1::bcNatMX4	ent1::bcKanMX4	.2162 ± .0532	.2822 ± .0649	.0222 ± .0222	.7672 ± .1632
HOG1(lf) ISW1(lf) (suppression) agar invasion, {medium=SLAD, cell type=2n, vector=none}	hog1::bcNatMX4	isw1::bcKanMX4	.2162 ± .0532	.2822 ± .0649	.0928 ± .0309	.2749 ± .0773
HOG1(lf) HMS1(lf) (conditional) agar invasion, {medium=SLAD, cell type=2n, vector=none}	hog1::bcNatMX4	hms1::bcKanMX4	.2162 ± .0532	.2822 ± .0649	.0891 ± .0406	.6306 ± .1501
HOG1(lf) GAT4(lf) (suppression) agar invasion, {medium=SLAD, cell type=2n, vector=none}	hog1::bcNatMX4	gat4::bcKanMX4	.2162 ± .0532	.2822 ± .0649	.0206 ± .0182	.4138 ± .0915
HOG1(lf) HSL1(lf) (conditional) agar invasion, {medium=SLAD, cell type=2n, vector=none}	hog1::bcNatMX4	hsl1::bcKanMX4	.2162 ± .0532	.2822 ± .0649	.1142 ± .025	.012 ± .0359
HOG1(lf) RIM9(lf) (non-interacting) agar invasion, {medium=SLAD, cell type=2n, vector=none}	hog1::bcNatMX4	rim9::bcKanMX4	.2162 ± .0532	.2822 ± .0649	.0 ± .0149	.0 ± .0288
HOG1(lf) BUD6(lf) (suppression) agar invasion, {medium=SLAD, cell type=2n, vector=none}	hog1::bcNatMX4	bud6::bcKanMX4	.2162 ± .0532	.2822 ± .0649	.0476 ± .0178	.1906 ± .0469
HOG1(lf) BNI1(lf) (suppression) agar invasion, {medium=SLAD, cell type=2n, vector=none}	hog1::bcNatMX4	bni1::bcKanMX4	.2162 ± .0532	.2822 ± .0649	.0 ± .0149	.1224 ± .041
HOG1(lf) RSC1(lf) (conditional) agar invasion, {medium=SLAD, cell type=2n, vector=none}	hog1::bcNatMX4	rsc1::bcKanMX4	.2162 ± .0532	.2822 ± .0649	-.0377 ± .0187	.1007 ± .0457
HOG1(lf) MEP3(lf) (suppression) agar invasion, {medium=SLAD, cell type=2n, vector=none}	hog1::bcNatMX4	mep3::bcKanMX4	.2162 ± .0532	.2822 ± .0649	.0 ± .0149	.2711 ± .0959
HOG1(lf) MEP1(lf) (conditional) agar invasion, {medium=SLAD, cell type=2n, vector=none}	hog1::bcNatMX4	mep1::bcKanMX4	.2162 ± .0532	.2822 ± .0649	-.0194 ± .0194	.6815 ± .1592
HOG1(lf) DIA1(lf) (suppression) agar invasion, {medium=SLAD, cell type=2n, vector=none}	hog1::bcNatMX4	dia1::bcKanMX4	.2162 ± .0532	.2822 ± .0649	.0553 ± .0162	.4079 ± .1935
HOG1(lf) PGU1(lf) (conditional) agar invasion, {medium=SLAD, cell type=2n, vector=none}	hog1::bcNatMX4	pgu1::bcKanMX4	.2162 ± .0532	.2822 ± .0649	.0505 ± .0263	.5577 ± .2098
HOG1(lf) CNA1(lf) (conditional) agar invasion, {medium=SLAD, cell type=2n, vector=none}	hog1::bcNatMX4	cna1::bcKanMX4	.2162 ± .0532	.2822 ± .0649	.0537 ± .0149	.5939 ± .1661
HOG1(lf) BUD8(lf) (non-interacting) agar invasion, {medium=SLAD, cell type=2n, vector=none}	hog1::bcNatMX4	bud8::bcKanMX4	.2162 ± .0532	.2822 ± .0649	.0 ± .0149	.0229 ± .0229
HOG1(lf) RIM13(lf) (suppression) agar invasion, {medium=SLAD, cell type=2n, vector=none}	hog1::bcNatMX4	rim13::bcKanMX4	.2162 ± .0532	.2822 ± .0649	.0469 ± .0149	.4985 ± .157
HOG1(lf) YPL114W(lf) (conditional) agar invasion, {medium=SLAD, cell type=2n, vector=none}	hog1::bcNatMX4	ypl114w::bcKanMX4	.2162 ± .0532	.2822 ± .0649	.0611 ± .0509	.5727 ± .0914
HOG1(lf) KTR2(lf) (suppression) agar invasion, {medium=SLAD, cell type=2n, vector=none}	hog1::bcNatMX4	ktr2::bcKanMX4	.2162 ± .0532	.2822 ± .0649	.1202 ± .0393	.4315 ± .1755
HOG1(lf) TPK2(lf) (non-interacting) agar invasion, {medium=SLAD, cell type=2n, vector=none}	hog1::bcNatMX4	tpk2::bcKanMX4	.2162 ± .0532	.2822 ± .0649	-.018 ± .0149	-.0236 ± .0644
HOG1(lf) AKR1(lf) (non-interacting) agar invasion, {medium=SLAD, cell type=2n, vector=none}	hog1::bcNatMX4	akr1::bcKanMX4	.2162 ± .0532	.2822 ± .0649	.0023 ± .0498	.2365 ± .1935
HOG1(lf) YJL142C(lf) (synthetic) agar invasion, {medium=SLAD, cell type=2n, vector=none}	hog1::bcNatMX4	yjl142c::bcKanMX4	.2162 ± .0532	.2822 ± .0649	.2175 ± .0633	.5047 ± .1372
HOG1(lf) YLR042C(lf) (conditional) agar invasion, {medium=SLAD, cell type=2n, vector=none}	hog1::bcNatMX4	ylr042c::bcKanMX4	.2162 ± .0532	.2822 ± .0649	.4476 ± .0459	.6297 ± .0704
HOG1(lf) YOR225W(lf) (conditional) agar invasion, {medium=SLAD, cell type=2n, vector=none}	hog1::bcNatMX4	yor225w::bcKanMX4	.2162 ± .0532	.2822 ± .0649	.1051 ± .0398	.4998 ± .0904
HOG1(lf) YEL033W(lf) (suppression) agar invasion, {medium=SLAD, cell type=2n, vector=none}	hog1::bcNatMX4	yel033w::bcKanMX4	.2162 ± .0532	.2822 ± .0649	.0429 ± .0166	.2241 ± .1215
HOG1(lf) SPO12(lf) (suppression) agar invasion, {medium=SLAD, cell type=2n, vector=none}	hog1::bcNatMX4	spo12::bcKanMX4	.2162 ± .0532	.2822 ± .0649	.0574 ± .0329	.4998 ± .1988
HOG1(lf) YPS1(lf) (suppression) agar invasion, {medium=SLAD, cell type=2n, vector=none}	hog1::bcNatMX4	yps1::bcKanMX4	.2162 ± .0532	.2822 ± .0649	.0648 ± .0563	.3751 ± .2361
HOG1(lf) COG5(lf) (synthetic) agar invasion, {medium=SLAD, cell type=2n, vector=none}	hog1::bcNatMX4	ynl051w::bcKanMX4	.2162 ± .0532	.2822 ± .0649	.1434 ± .0552	.9019 ± .1813
HOG1(lf) GLN3(lf) (non-interacting) agar invasion, {medium=SLAD, cell type=2n, vector=none}	hog1::bcNatMX4	gln3::bcKanMX4	.2162 ± .0532	.2822 ± .0649	.161 ± .0285	.2026 ± .072
HOG1(lf) RIM8(lf) (conditional) agar invasion, {medium=SLAD, cell type=2n, vector=none}	hog1::bcNatMX4	rim8::bcKanMX4	.2162 ± .0532	.2822 ± .0649	-.0516 ± .0149	.0422 ± .0181
HOG1(lf) YGR149W(lf) (suppression) agar invasion, {medium=SLAD, cell type=2n, vector=none}	hog1::bcNatMX4	ygr149w::bcKanMX4	.2162 ± .0532	.2822 ± .0649	.1363 ± .0244	.4592 ± .1188
HOG1(lf) YAP1(lf) (suppression) agar invasion, {medium=SLAD, cell type=2n, vector=none}	hog1::bcNatMX4	yap1::bcKanMX4	.2162 ± .0532	.2822 ± .0649	.1248 ± .0299	.4721 ± .1623
HOG1(lf) YLR414C(lf) (conditional) agar invasion, {medium=SLAD, cell type=2n, vector=none}	hog1::bcNatMX4	ylr414c::bcKanMX4	.2162 ± .0532	.2822 ± .0649	.0851 ± .0202	.4096 ± .0505
HOG1(lf) SSA4(lf) (non-interacting) agar invasion, {medium=SLAD, cell type=2n, vector=none}	hog1::bcNatMX4	ssa4::bcKanMX4	.2162 ± .0532	.2822 ± .0649	.148 ± .0157	.4387 ± .1053
HOG1(lf) PAM1(lf) (suppression) agar invasion, {medium=SLAD, cell type=2n, vector=none}	hog1::bcNatMX4	pam1::bcKanMX4	.2162 ± .0532	.2822 ± .0649	.1388 ± .0238	.4547 ± .1236
HOG1(lf) WHI3(lf) (non-interacting) agar invasion, {medium=SLAD, cell type=2n, vector=none}	hog1::bcNatMX4	whi3::bcKanMX4	.2162 ± .0532	.2822 ± .0649	.0 ± .0149	.015 ± .0149
HOG1(lf) YGR045C(lf) (synthetic) agar invasion, {medium=SLAD, cell type=2n, vector=none}	hog1::bcNatMX4	ygr045c::bcKanMX4	.2162 ± .0532	.2822 ± .0649	.1761 ± .0329	.4944 ± .0895
HOG1(lf) RPS0A(lf) (suppression) agar invasion, {medium=SLAD, cell type=2n, vector=none}	hog1::bcNatMX4	rps0A::bcKanMX4	.2162 ± .0532	.2822 ± .0649	.0325 ± .0149	.2719 ± .0282
HOG1(lf) WHI2(lf) (non-interacting) agar invasion, {medium=SLAD, cell type=2n, vector=none}	hog1::bcNatMX4	whi2::bcKanMX4	.2162 ± .0532	.2822 ± .0649	.4342 ± .059	.5096 ± .1103
HOG1(lf) MKS1(lf) (non-interacting) agar invasion, {medium=SLAD, cell type=2n, vector=none}	hog1::bcNatMX4	mks1::bcKanMX4	.2162 ± .0532	.2822 ± .0649	.2648 ± .0301	.3211 ± .0766
HOG1(lf) SUT1(lf) (synthetic) agar invasion, {medium=SLAD, cell type=2n, vector=none}	hog1::bcNatMX4	sut1::bcKanMX4	.2162 ± .0532	.2822 ± .0649	.2744 ± .0229	.4657 ± .0362
HOG1(lf) CAR2(lf) (non-interacting) agar invasion, {medium=SLAD, cell type=2n, vector=none}	hog1::bcNatMX4	car2::bcKanMX4	.2162 ± .0532	.2822 ± .0649	.1532 ± .015	.3694 ± .0867
HOG1(lf) SPH1(lf) (non-interacting) agar invasion, {medium=SLAD, cell type=2n, vector=none}	hog1::bcNatMX4	sph1::bcKanMX4	.2162 ± .0532	.2822 ± .0649	.1734 ± .0477	.3424 ± .0367
HOG1(lf) DSE2(lf) (non-interacting) agar invasion, {medium=SLAD, cell type=2n, vector=none}	hog1::bcNatMX4	yhr143w::bcKanMX4	.2162 ± .0532	.2822 ± .0649	.2861 ± .0322	.4342 ± .1677
HOG1(lf) ASI2(lf) (non-interacting) agar invasion, {medium=SLAD, cell type=2n, vector=none}	hog1::bcNatMX4	ynl159c::bcKanMX4	.2162 ± .0532	.2822 ± .0649	.3548 ± .0462	.4006 ± .1006
HOG1(lf) BUD4(lf) (non-interacting) agar invasion, {medium=SLAD, cell type=2n, vector=none}	hog1::bcNatMX4	bud4::bcKanMX4	.2162 ± .0532	.2822 ± .0649	.3736 ± .05	.3736 ± .0543
HOG1(lf) DFG5(lf) (suppression) agar invasion, {medium=SLAD, cell type=2n, vector=none}	hog1::bcNatMX4	dfg5::bcKanMX4	.2162 ± .0532	.2822 ± .0649	.0 ± .0149	.1802 ± .0672
HOG1(lf) IME2(lf) (suppression) agar invasion, {medium=SLAD, cell type=2n, vector=none}	hog1::bcNatMX4	ime2::bcKanMX4	.2162 ± .0532	.2822 ± .0649	.1229 ± .0207	.3726 ± .0415
HOG1(lf) YOL155C(lf) (suppression) agar invasion, {medium=SLAD, cell type=2n, vector=none}	hog1::bcNatMX4	yol155c::bcKanMX4	.2162 ± .0532	.2822 ± .0649	.0942 ± .0352	.3721 ± .0756
HOG1(lf) KSS1(lf) (suppression) agar invasion, {medium=SLAD, cell type=2n, vector=none}	hog1::bcNatMX4	kss1::bcKanMX4	.2162 ± .0532	.2822 ± .0649	.0845 ± .0166	.3192 ± .0263
HOG1(lf) MID2(lf) (synthetic) agar invasion, {medium=SLAD, cell type=2n, vector=none}	hog1::bcNatMX4	mid2::bcKanMX4	.2162 ± .0532	.2822 ± .0649	.2616 ± .0188	.6305 ± .1345
HOG1(lf) MGA1(lf) (conditional) agar invasion, {medium=SLAD, cell type=2n, vector=none}	hog1::bcNatMX4	mga1::bcKanMX4	.2162 ± .0532	.2822 ± .0649	.1158 ± .0358	.4993 ± .0926
HOG1(lf) FMP45(lf) (non-interacting) agar invasion, {medium=SLAD, cell type=2n, vector=none}	hog1::bcNatMX4	ydl222c::bcKanMX4	.2162 ± .0532	.2822 ± .0649	.1728 ± .0296	.4107 ± .2689
HOG1(lf) YOR248W(lf) (suppression) agar invasion, {medium=SLAD, cell type=2n, vector=none}	hog1::bcNatMX4	tos11::bcKanMX4	.2162 ± .0532	.2822 ± .0649	.087 ± .0257	.4184 ± .1485
HOG1(lf) SRL1(lf) (non-interacting) agar invasion, {medium=SLAD, cell type=2n, vector=none}	hog1::bcNatMX4	srl1::bcKanMX4	.2162 ± .0532	.2822 ± .0649	.2372 ± .0288	.4311 ± .1185
HOG1(lf) MIH1(lf) (non-interacting) agar invasion, {medium=SLAD, cell type=2n, vector=none}	hog1::bcNatMX4	mih1::bcKanMX4	.2162 ± .0532	.2822 ± .0649	.4249 ± .0624	.3709 ± .264
HOG1(lf) LIN1(lf) (suppression) agar invasion, {medium=SLAD, cell type=2n, vector=none}	hog1::bcNatMX4	yhr156c::bcKanMX4	.2162 ± .0532	.2822 ± .0649	.1159 ± .0436	.2694 ± .0694
HOG1(lf) YJL017W(lf) (non-interacting) agar invasion, {medium=SLAD, cell type=2n, vector=none}	hog1::bcNatMX4	yjl017w::bcKanMX4	.2162 ± .0532	.2822 ± .0649	.3951 ± .0308	.4033 ± .122
HSL1(lf) DIG2(lf) (double-nonmonotonic) agar invasion, {medium=SLAD, cell type=2n, vector=none}	hsl1::bcNatMX4	dig2::bcKanMX4	.2162 ± .0532	.1142 ± .025	.0555 ± .0156	.2129 ± .0283
HSL1(lf) TEC1(lf) (epistatic) agar invasion, {medium=SLAD, cell type=2n, vector=none}	hsl1::bcNatMX4	tec1::bcKanMX4	.2162 ± .0532	.1142 ± .025	.0279 ± .0279	.0386 ± .0161
HSL1(lf) FLO1(lf) (epistatic) agar invasion, {medium=SLAD, cell type=2n, vector=none}	hsl1::bcNatMX4	flo1::bcKanMX4	.2162 ± .0532	.1142 ± .025	-.0355 ± .0194	.0 ± .0181
HSL1(lf) CLB1(lf) (non-interacting) agar invasion, {medium=SLAD, cell type=2n, vector=none}	hsl1::bcNatMX4	clb1::bcKanMX4	.2162 ± .0532	.1142 ± .025	.145 ± .0369	.2151 ± .038
HSL1(lf) DSE1(lf) (double-nonmonotonic) agar invasion, {medium=SLAD, cell type=2n, vector=none}	hsl1::bcNatMX4	yer124c::bcKanMX4	.2162 ± .0532	.1142 ± .025	.1226 ± .0194	.2075 ± .0287
HSL1(lf) SNF1(lf) (asynthetic) agar invasion, {medium=SLAD, cell type=2n, vector=none}	hsl1::bcNatMX4	snf1::bcKanMX4	.2162 ± .0532	.1142 ± .025	.0539 ± .0149	.0708 ± .0287
HSL1(lf) GPR1(lf) (single-nonmonotonic) agar invasion, {medium=SLAD, cell type=2n, vector=none}	hsl1::bcNatMX4	gpr1::bcKanMX4	.2162 ± .0532	.1142 ± .025	-.0463 ± .0149	.0479 ± .0197
HSL1(lf) XBP1(lf) (double-nonmonotonic) agar invasion, {medium=SLAD, cell type=2n, vector=none}	hsl1::bcNatMX4	xbp1::bcKanMX4	.2162 ± .0532	.1142 ± .025	.0949 ± .0149	.2334 ± .0623
HSL1(lf) YAK1(lf) (non-interacting) agar invasion, {medium=SLAD, cell type=2n, vector=none}	hsl1::bcNatMX4	yak1::bcKanMX4	.2162 ± .0532	.1142 ± .025	.2087 ± .0245	.062 ± .0425
HSL1(lf) TPK1(lf) (single-nonmonotonic) agar invasion, {medium=SLAD, cell type=2n, vector=none}	hsl1::bcNatMX4	tpk1::bcKanMX4	.2162 ± .0532	.1142 ± .025	.3547 ± .0149	.4739 ± .0759
HSL1(lf) CLN1(lf) (single-nonmonotonic) agar invasion, {medium=SLAD, cell type=2n, vector=none}	hsl1::bcNatMX4	cln1::bcKanMX4	.2162 ± .0532	.1142 ± .025	-.0256 ± .0149	.0421 ± .0263
HSL1(lf) TPK3(lf) (suppression) agar invasion, {medium=SLAD, cell type=2n, vector=none}	hsl1::bcNatMX4	tpk3::bcKanMX4	.2162 ± .0532	.1142 ± .025	.1806 ± .0195	.3108 ± .054
HSL1(lf) FKH1(lf) (epistatic) agar invasion, {medium=SLAD, cell type=2n, vector=none}	hsl1::bcNatMX4	fkh1::bcKanMX4	.2162 ± .0532	.1142 ± .025	.0 ± .0202	.1152 ± .0263
HSL1(lf) CTS1(lf) (suppression) agar invasion, {medium=SLAD, cell type=2n, vector=none}	hsl1::bcNatMX4	cts1::bcKanMX4	.2162 ± .0532	.1142 ± .025	.0111 ± .0151	.1594 ± .0456
HSL1(lf) DBR1(lf) (epistatic) agar invasion, {medium=SLAD, cell type=2n, vector=none}	hsl1::bcNatMX4	dbr1::bcKanMX4	.2162 ± .0532	.1142 ± .025	.0 ± .0149	.0 ± .028
HSL1(lf) FKH2(lf) (non-interacting) agar invasion, {medium=SLAD, cell type=2n, vector=none}	hsl1::bcNatMX4	fkh2::bcKanMX4	.2162 ± .0532	.1142 ± .025	.148 ± .0245	.0974 ± .0974
HSL1(lf) MEP2(lf) (epistatic) agar invasion, {medium=SLAD, cell type=2n, vector=none}	hsl1::bcNatMX4	mep2::bcKanMX4	.2162 ± .0532	.1142 ± .025	.0215 ± .0149	.1147 ± .0316
HSL1(lf) MUC1(lf) (epistatic) agar invasion, {medium=SLAD, cell type=2n, vector=none}	hsl1::bcNatMX4	flo11::bcKanMX4	.2162 ± .0532	.1142 ± .025	-.0211 ± .0211	.0 ± .0149
HSL1(lf) RGS2(lf) (double-nonmonotonic) agar invasion, {medium=SLAD, cell type=2n, vector=none}	hsl1::bcNatMX4	rgs2::bcKanMX4	.2162 ± .0532	.1142 ± .025	.0996 ± .0342	.3102 ± .0295
HSL1(lf) ASH1(lf) (epistatic) agar invasion, {medium=SLAD, cell type=2n, vector=none}	hsl1::bcNatMX4	ash1::bcKanMX4	.2162 ± .0532	.1142 ± .025	.059 ± .0277	.0457 ± .0298
HSL1(lf) EGT2(lf) (suppression) agar invasion, {medium=SLAD, cell type=2n, vector=none}	hsl1::bcNatMX4	egt2::bcKanMX4	.2162 ± .0532	.1142 ± .025	.0413 ± .0436	.1638 ± .0724
HSL1(lf) RAS2(lf) (epistatic) agar invasion, {medium=SLAD, cell type=2n, vector=none}	hsl1::bcNatMX4	ras2::bcKanMX4	.2162 ± .0532	.1142 ± .025	.018 ± .026	.0771 ± .0254
HSL1(lf) PDE1(lf) (suppression) agar invasion, {medium=SLAD, cell type=2n, vector=none}	hsl1::bcNatMX4	pde1::bcKanMX4	.2162 ± .0532	.1142 ± .025	.2007 ± .0291	.2077 ± .0442
HSL1(lf) SOK2(lf) (non-interacting) agar invasion, {medium=SLAD, cell type=2n, vector=none}	hsl1::bcNatMX4	sok2::bcKanMX4	.2162 ± .0532	.1142 ± .025	.2815 ± .0161	.2601 ± .162
HSL1(lf) FLO10(lf) (non-interacting) agar invasion, {medium=SLAD, cell type=2n, vector=none}	hsl1::bcNatMX4	flo10::bcKanMX4	.2162 ± .0532	.1142 ± .025	.0894 ± .0204	.1866 ± .0488
HSL1(lf) CLN2(lf) (epistatic) agar invasion, {medium=SLAD, cell type=2n, vector=none}	hsl1::bcNatMX4	cln2::bcKanMX4	.2162 ± .0532	.1142 ± .025	.0213 ± .0182	.0541 ± .0149
HSL1(lf) URE2(lf) (epistatic) agar invasion, {medium=SLAD, cell type=2n, vector=none}	hsl1::bcNatMX4	ure2::bcKanMX4	.2162 ± .0532	.1142 ± .025	.0 ± .0149	-.0224 ± .0205
HSL1(lf) MSN1(lf) (additive) agar invasion, {medium=SLAD, cell type=2n, vector=none}	hsl1::bcNatMX4	msn1::bcKanMX4	.2162 ± .0532	.1142 ± .025	.0 ± .0149	-.0317 ± .0166
HSL1(lf) SIP4(lf) (suppression) agar invasion, {medium=SLAD, cell type=2n, vector=none}	hsl1::bcNatMX4	sip4::bcKanMX4	.2162 ± .0532	.1142 ± .025	.0 ± .0196	.1586 ± .0658
HSL1(lf) IPK1(lf) (non-interacting) agar invasion, {medium=SLAD, cell type=2n, vector=none}	hsl1::bcNatMX4	ipk1::bcKanMX4	.2162 ± .0532	.1142 ± .025	.5224 ± .0249	.3295 ± .2304
HSL1(lf) PRY2(lf) (double-nonmonotonic) agar invasion, {medium=SLAD, cell type=2n, vector=none}	hsl1::bcNatMX4	pry2::bcKanMX4	.2162 ± .0532	.1142 ± .025	.0285 ± .0319	.2297 ± .0395
HSL1(lf) PBS2(lf) (suppression) agar invasion, {medium=SLAD, cell type=2n, vector=none}	hsl1::bcNatMX4	pbs2::bcKanMX4	.2162 ± .0532	.1142 ± .025	.4171 ± .0324	.1602 ± .0544
HSL1(lf) SNO1(lf) (suppression) agar invasion, {medium=SLAD, cell type=2n, vector=none}	hsl1::bcNatMX4	sno1::bcKanMX4	.2162 ± .0532	.1142 ± .025	.0 ± .0149	.186 ± .0487
HSL1(lf) ACE2(lf) (epistatic) agar invasion, {medium=SLAD, cell type=2n, vector=none}	hsl1::bcNatMX4	ace2::bcKanMX4	.2162 ± .0532	.1142 ± .025	.0 ± .0149	.0834 ± .0426
HSL1(lf) GPA2(lf) (epistatic) agar invasion, {medium=SLAD, cell type=2n, vector=none}	hsl1::bcNatMX4	gpa2::bcKanMX4	.2162 ± .0532	.1142 ± .025	-.0277 ± .0149	-.0211 ± .0149
HSL1(lf) PRY3(lf) (suppression) agar invasion, {medium=SLAD, cell type=2n, vector=none}	hsl1::bcNatMX4	pry3::bcKanMX4	.2162 ± .0532	.1142 ± .025	.0204 ± .0204	.1396 ± .0381
HSL1(lf) RCS1(lf) (suppression) agar invasion, {medium=SLAD, cell type=2n, vector=none}	hsl1::bcNatMX4	rcs1::bcKanMX4	.2162 ± .0532	.1142 ± .025	.033 ± .0283	.1688 ± .032
HSL1(lf) ELM1(lf) (epistatic) agar invasion, {medium=SLAD, cell type=2n, vector=none}	hsl1::bcNatMX4	elm1::bcKanMX4	.2162 ± .0532	.1142 ± .025	.0 ± .0358	.0879 ± .0357
HSL1(lf) ROX1(lf) (asynthetic) agar invasion, {medium=SLAD, cell type=2n, vector=none}	hsl1::bcNatMX4	rox1::bcKanMX4	.2162 ± .0532	.1142 ± .025	.1124 ± .0271	.1025 ± .0197
HSL1(lf) DFG16(lf) (epistatic) agar invasion, {medium=SLAD, cell type=2n, vector=none}	hsl1::bcNatMX4	dfg16::bcKanMX4	.2162 ± .0532	.1142 ± .025	.0 ± .0149	.0246 ± .0149
HSL1(lf) AGA1(lf) (suppression) agar invasion, {medium=SLAD, cell type=2n, vector=none}	hsl1::bcNatMX4	aga1::bcKanMX4	.2162 ± .0532	.1142 ± .025	.0381 ± .0194	.1391 ± .07
HSL1(lf) MSS11(lf) (epistatic) agar invasion, {medium=SLAD, cell type=2n, vector=none}	hsl1::bcNatMX4	mss11::bcKanMX4	.2162 ± .0532	.1142 ± .025	.0098 ± .0149	.0 ± .0149
HSL1(lf) CNB1(lf) (suppression) agar invasion, {medium=SLAD, cell type=2n, vector=none}	hsl1::bcNatMX4	cnb1::bcKanMX4	.2162 ± .0532	.1142 ± .025	.2197 ± .0611	.2365 ± .0587
HSL1(lf) PDE2(lf) (non-interacting) agar invasion, {medium=SLAD, cell type=2n, vector=none}	hsl1::bcNatMX4	pde2::bcKanMX4	.2162 ± .0532	.1142 ± .025	.1472 ± .018	.3578 ± .1121
HSL1(lf) ENT1(lf) (double-nonmonotonic) agar invasion, {medium=SLAD, cell type=2n, vector=none}	hsl1::bcNatMX4	ent1::bcKanMX4	.2162 ± .0532	.1142 ± .025	.0222 ± .0222	.2955 ± .0426
HSL1(lf) ISW1(lf) (double-nonmonotonic) agar invasion, {medium=SLAD, cell type=2n, vector=none}	hsl1::bcNatMX4	isw1::bcKanMX4	.2162 ± .0532	.1142 ± .025	.0928 ± .0309	.2767 ± .0486
HSL1(lf) HMS1(lf) (non-interacting) agar invasion, {medium=SLAD, cell type=2n, vector=none}	hsl1::bcNatMX4	hms1::bcKanMX4	.2162 ± .0532	.1142 ± .025	.0891 ± .0406	.1615 ± .0286
HSL1(lf) GAT4(lf) (double-nonmonotonic) agar invasion, {medium=SLAD, cell type=2n, vector=none}	hsl1::bcNatMX4	gat4::bcKanMX4	.2162 ± .0532	.1142 ± .025	.0206 ± .0182	.1618 ± .0206
HSL1(lf) BMH1(lf) (epistatic) agar invasion, {medium=SLAD, cell type=2n, vector=none}	hsl1::bcNatMX4	bmh1::bcKanMX4	.2162 ± .0532	.1142 ± .025	.0327 ± .0163	.1095 ± .0326
HSL1(lf) RIM9(lf) (epistatic) agar invasion, {medium=SLAD, cell type=2n, vector=none}	hsl1::bcNatMX4	rim9::bcKanMX4	.2162 ± .0532	.1142 ± .025	.0 ± .0149	.0 ± .0172
HSL1(lf) DIA3(lf) (suppression) agar invasion, {medium=SLAD, cell type=2n, vector=none}	hsl1::bcNatMX4	dia3::bcKanMX4	.2162 ± .0532	.1142 ± .025	.0407 ± .0187	.1608 ± .0508
HSL1(lf) BUD6(lf) (epistatic) agar invasion, {medium=SLAD, cell type=2n, vector=none}	hsl1::bcNatMX4	bud6::bcKanMX4	.2162 ± .0532	.1142 ± .025	.0476 ± .0178	.0214 ± .0214
HSL1(lf) RSC1(lf) (epistatic) agar invasion, {medium=SLAD, cell type=2n, vector=none}	hsl1::bcNatMX4	rsc1::bcKanMX4	.2162 ± .0532	.1142 ± .025	-.0377 ± .0187	.0479 ± .0498
HSL1(lf) MEP3(lf) (epistatic) agar invasion, {medium=SLAD, cell type=2n, vector=none}	hsl1::bcNatMX4	mep3::bcKanMX4	.2162 ± .0532	.1142 ± .025	.0 ± .0149	.0 ± .0243
HSL1(lf) HMI1(lf) (additive) agar invasion, {medium=SLAD, cell type=2n, vector=none}	hsl1::bcNatMX4	hmi1::bcKanMX4	.2162 ± .0532	.1142 ± .025	.1049 ± .0252	-.0087 ± .0269
HSL1(lf) MEP1(lf) (epistatic) agar invasion, {medium=SLAD, cell type=2n, vector=none}	hsl1::bcNatMX4	mep1::bcKanMX4	.2162 ± .0532	.1142 ± .025	-.0194 ± .0194	.0805 ± .0352
HSL1(lf) HOG1(lf) (non-interacting) agar invasion, {medium=SLAD, cell type=2n, vector=none}	hsl1::bcNatMX4	hog1::bcKanMX4	.2162 ± .0532	.1142 ± .025	.2822 ± .0649	.088 ± .0255
HSL1(lf) DIA1(lf) (asynthetic) agar invasion, {medium=SLAD, cell type=2n, vector=none}	hsl1::bcNatMX4	dia1::bcKanMX4	.2162 ± .0532	.1142 ± .025	.0553 ± .0162	.0786 ± .073
HSL1(lf) PGU1(lf) (suppression) agar invasion, {medium=SLAD, cell type=2n, vector=none}	hsl1::bcNatMX4	pgu1::bcKanMX4	.2162 ± .0532	.1142 ± .025	.0505 ± .0263	.1602 ± .0433
HSL1(lf) CNA1(lf) (suppression) agar invasion, {medium=SLAD, cell type=2n, vector=none}	hsl1::bcNatMX4	cna1::bcKanMX4	.2162 ± .0532	.1142 ± .025	.0537 ± .0149	.1443 ± .0418
HSL1(lf) BUD8(lf) (epistatic) agar invasion, {medium=SLAD, cell type=2n, vector=none}	hsl1::bcNatMX4	bud8::bcKanMX4	.2162 ± .0532	.1142 ± .025	.0 ± .0149	.0779 ± .0338
HSL1(lf) RIM13(lf) (double-nonmonotonic) agar invasion, {medium=SLAD, cell type=2n, vector=none}	hsl1::bcNatMX4	rim13::bcKanMX4	.2162 ± .0532	.1142 ± .025	.0469 ± .0149	.2286 ± .0467
HSL1(lf) YPL114W(lf) (non-interacting) agar invasion, {medium=SLAD, cell type=2n, vector=none}	hsl1::bcNatMX4	ypl114w::bcKanMX4	.2162 ± .0532	.1142 ± .025	.0611 ± .0509	.1853 ± .0677
HSL1(lf) KTR2(lf) (asynthetic) agar invasion, {medium=SLAD, cell type=2n, vector=none}	hsl1::bcNatMX4	ktr2::bcKanMX4	.2162 ± .0532	.1142 ± .025	.1202 ± .0393	.1015 ± .0502
HSL1(lf) TPK2(lf) (epistatic) agar invasion, {medium=SLAD, cell type=2n, vector=none}	hsl1::bcNatMX4	tpk2::bcKanMX4	.2162 ± .0532	.1142 ± .025	-.018 ± .0149	-.0174 ± .0244
HSL1(lf) YJL142C(lf) (non-interacting) agar invasion, {medium=SLAD, cell type=2n, vector=none}	hsl1::bcNatMX4	yjl142c::bcKanMX4	.2162 ± .0532	.1142 ± .025	.2175 ± .0633	.1337 ± .0419
HSL1(lf) YLR042C(lf) (additive) agar invasion, {medium=SLAD, cell type=2n, vector=none}	hsl1::bcNatMX4	ylr042c::bcKanMX4	.2162 ± .0532	.1142 ± .025	.4476 ± .0459	.2198 ± .052
HSL1(lf) YOR225W(lf) (double-nonmonotonic) agar invasion, {medium=SLAD, cell type=2n, vector=none}	hsl1::bcNatMX4	yor225w::bcKanMX4	.2162 ± .0532	.1142 ± .025	.1051 ± .0398	.2284 ± .0423
HSL1(lf) YEL033W(lf) (epistatic) agar invasion, {medium=SLAD, cell type=2n, vector=none}	hsl1::bcNatMX4	yel033w::bcKanMX4	.2162 ± .0532	.1142 ± .025	.0429 ± .0166	.1038 ± .0348
HSL1(lf) SPO12(lf) (asynthetic) agar invasion, {medium=SLAD, cell type=2n, vector=none}	hsl1::bcNatMX4	spo12::bcKanMX4	.2162 ± .0532	.1142 ± .025	.0574 ± .0329	.1072 ± .0283
HSL1(lf) YPS1(lf) (non-interacting) agar invasion, {medium=SLAD, cell type=2n, vector=none}	hsl1::bcNatMX4	yps1::bcKanMX4	.2162 ± .0532	.1142 ± .025	.0648 ± .0563	.1697 ± .0368
HSL1(lf) COG5(lf) (synthetic) agar invasion, {medium=SLAD, cell type=2n, vector=none}	hsl1::bcNatMX4	ynl051w::bcKanMX4	.2162 ± .0532	.1142 ± .025	.1434 ± .0552	.3781 ± .0726
HSL1(lf) RIM8(lf) (single-nonmonotonic) agar invasion, {medium=SLAD, cell type=2n, vector=none}	hsl1::bcNatMX4	rim8::bcKanMX4	.2162 ± .0532	.1142 ± .025	-.0516 ± .0149	-.0207 ± .0149
HSL1(lf) YGR149W(lf) (non-interacting) agar invasion, {medium=SLAD, cell type=2n, vector=none}	hsl1::bcNatMX4	ygr149w::bcKanMX4	.2162 ± .0532	.1142 ± .025	.1363 ± .0244	.1495 ± .0149
HSL1(lf) YAP1(lf) (double-nonmonotonic) agar invasion, {medium=SLAD, cell type=2n, vector=none}	hsl1::bcNatMX4	yap1::bcKanMX4	.2162 ± .0532	.1142 ± .025	.1248 ± .0299	.1991 ± .0175
HSL1(lf) YLR414C(lf) (non-interacting) agar invasion, {medium=SLAD, cell type=2n, vector=none}	hsl1::bcNatMX4	ylr414c::bcKanMX4	.2162 ± .0532	.1142 ± .025	.0851 ± .0202	.1468 ± .0202
HSL1(lf) SSA4(lf) (non-interacting) agar invasion, {medium=SLAD, cell type=2n, vector=none}	hsl1::bcNatMX4	ssa4::bcKanMX4	.2162 ± .0532	.1142 ± .025	.148 ± .0157	.1495 ± .0149
HSL1(lf) PAM1(lf) (asynthetic) agar invasion, {medium=SLAD, cell type=2n, vector=none}	hsl1::bcNatMX4	pam1::bcKanMX4	.2162 ± .0532	.1142 ± .025	.1388 ± .0238	.1247 ± .0149
HSL1(lf) YGR045C(lf) (non-interacting) agar invasion, {medium=SLAD, cell type=2n, vector=none}	hsl1::bcNatMX4	ygr045c::bcKanMX4	.2162 ± .0532	.1142 ± .025	.1761 ± .0329	.1531 ± .0221
HSL1(lf) RPS0A(lf) (epistatic) agar invasion, {medium=SLAD, cell type=2n, vector=none}	hsl1::bcNatMX4	rps0A::bcKanMX4	.2162 ± .0532	.1142 ± .025	.0325 ± .0149	.021 ± .0149
HSL1(lf) MKS1(lf) (suppression) agar invasion, {medium=SLAD, cell type=2n, vector=none}	hsl1::bcNatMX4	mks1::bcKanMX4	.2162 ± .0532	.1142 ± .025	.2648 ± .0301	.303 ± .0571
HSL1(lf) SUT1(lf) (conditional) agar invasion, {medium=SLAD, cell type=2n, vector=none}	hsl1::bcNatMX4	sut1::bcKanMX4	.2162 ± .0532	.1142 ± .025	.2744 ± .0229	.3791 ± .0436
HSL1(lf) MSM1(lf) (non-interacting) agar invasion, {medium=SLAD, cell type=2n, vector=none}	hsl1::bcNatMX4	msm1::bcKanMX4	.2162 ± .0532	.1142 ± .025	.2106 ± .0289	.0545 ± .0372
HSL1(lf) CAR2(lf) (non-interacting) agar invasion, {medium=SLAD, cell type=2n, vector=none}	hsl1::bcNatMX4	car2::bcKanMX4	.2162 ± .0532	.1142 ± .025	.1532 ± .015	.1615 ± .0207
HSL1(lf) SPH1(lf) (non-interacting) agar invasion, {medium=SLAD, cell type=2n, vector=none}	hsl1::bcNatMX4	sph1::bcKanMX4	.2162 ± .0532	.1142 ± .025	.1734 ± .0477	.1821 ± .0379
HSL1(lf) DSE2(lf) (suppression) agar invasion, {medium=SLAD, cell type=2n, vector=none}	hsl1::bcNatMX4	yhr143w::bcKanMX4	.2162 ± .0532	.1142 ± .025	.2861 ± .0322	.2171 ± .0638
HSL1(lf) ASI2(lf) (additive) agar invasion, {medium=SLAD, cell type=2n, vector=none}	hsl1::bcNatMX4	ynl159c::bcKanMX4	.2162 ± .0532	.1142 ± .025	.3548 ± .0462	.1802 ± .0317
HSL1(lf) BUD4(lf) (additive) agar invasion, {medium=SLAD, cell type=2n, vector=none}	hsl1::bcNatMX4	bud4::bcKanMX4	.2162 ± .0532	.1142 ± .025	.3736 ± .05	.1812 ± .03
HSL1(lf) IME2(lf) (asynthetic) agar invasion, {medium=SLAD, cell type=2n, vector=none}	hsl1::bcNatMX4	ime2::bcKanMX4	.2162 ± .0532	.1142 ± .025	.1229 ± .0207	.1306 ± .0213
HSL1(lf) YOL155C(lf) (double-nonmonotonic) agar invasion, {medium=SLAD, cell type=2n, vector=none}	hsl1::bcNatMX4	yol155c::bcKanMX4	.2162 ± .0532	.1142 ± .025	.0942 ± .0352	.1961 ± .016
HSL1(lf) MID2(lf) (suppression) agar invasion, {medium=SLAD, cell type=2n, vector=none}	hsl1::bcNatMX4	mid2::bcKanMX4	.2162 ± .0532	.1142 ± .025	.2616 ± .0188	.3686 ± .1123
HSL1(lf) MGA1(lf) (non-interacting) agar invasion, {medium=SLAD, cell type=2n, vector=none}	hsl1::bcNatMX4	mga1::bcKanMX4	.2162 ± .0532	.1142 ± .025	.1158 ± .0358	.1842 ± .0367
HSL1(lf) FMP45(lf) (non-interacting) agar invasion, {medium=SLAD, cell type=2n, vector=none}	hsl1::bcNatMX4	ydl222c::bcKanMX4	.2162 ± .0532	.1142 ± .025	.1728 ± .0296	.154 ± .0229
HSL1(lf) YOR248W(lf) (asynthetic) agar invasion, {medium=SLAD, cell type=2n, vector=none}	hsl1::bcNatMX4	tos11::bcKanMX4	.2162 ± .0532	.1142 ± .025	.087 ± .0257	.0722 ± .0338
HSL1(lf) SRL1(lf) (suppression) agar invasion, {medium=SLAD, cell type=2n, vector=none}	hsl1::bcNatMX4	srl1::bcKanMX4	.2162 ± .0532	.1142 ± .025	.2372 ± .0288	.2058 ± .0458
HSL1(lf) LIN1(lf) (additive) agar invasion, {medium=SLAD, cell type=2n, vector=none}	hsl1::bcNatMX4	yhr156c::bcKanMX4	.2162 ± .0532	.1142 ± .025	.1159 ± .0436	.0497 ± .0149
HSL1(lf) YJL017W(lf) (suppression) agar invasion, {medium=SLAD, cell type=2n, vector=none}	hsl1::bcNatMX4	yjl017w::bcKanMX4	.2162 ± .0532	.1142 ± .025	.3951 ± .0308	.1533 ± .0149
SFL1(lf) DIG2(lf) (additive) agar invasion, {medium=SLAD, cell type=2n, vector=none}	sfl1::bcNatMX4	dig2::bcKanMX4	.2162 ± .0532	.693 ± .06	.0555 ± .0156	.4044 ± .0863
SFL1(lf) TEC1(lf) (additive) agar invasion, {medium=SLAD, cell type=2n, vector=none}	sfl1::bcNatMX4	tec1::bcKanMX4	.2162 ± .0532	.693 ± .06	.0279 ± .0279	.1425 ± .0252
SFL1(lf) FLO1(lf) (additive) agar invasion, {medium=SLAD, cell type=2n, vector=none}	sfl1::bcNatMX4	flo1::bcKanMX4	.2162 ± .0532	.693 ± .06	-.0355 ± .0194	.0064 ± .0149
SFL1(lf) CLB1(lf) (conditional) agar invasion, {medium=SLAD, cell type=2n, vector=none}	sfl1::bcNatMX4	clb1::bcKanMX4	.2162 ± .0532	.693 ± .06	.145 ± .0369	.405 ± .0385
SFL1(lf) DSE1(lf) (additive) agar invasion, {medium=SLAD, cell type=2n, vector=none}	sfl1::bcNatMX4	yer124c::bcKanMX4	.2162 ± .0532	.693 ± .06	.1226 ± .0194	.4129 ± .0223
SFL1(lf) GPR1(lf) (additive) agar invasion, {medium=SLAD, cell type=2n, vector=none}	sfl1::bcNatMX4	gpr1::bcKanMX4	.2162 ± .0532	.693 ± .06	-.0463 ± .0149	.2525 ± .0271
SFL1(lf) XBP1(lf) (additive) agar invasion, {medium=SLAD, cell type=2n, vector=none}	sfl1::bcNatMX4	xbp1::bcKanMX4	.2162 ± .0532	.693 ± .06	.0949 ± .0149	.3747 ± .0553
SFL1(lf) TPK1(lf) (epistatic) agar invasion, {medium=SLAD, cell type=2n, vector=none}	sfl1::bcNatMX4	tpk1::bcKanMX4	.2162 ± .0532	.693 ± .06	.3547 ± .0149	.5627 ± .1329
SFL1(lf) CLN1(lf) (additive) agar invasion, {medium=SLAD, cell type=2n, vector=none}	sfl1::bcNatMX4	cln1::bcKanMX4	.2162 ± .0532	.693 ± .06	-.0256 ± .0149	.249 ± .0505
SFL1(lf) TPK3(lf) (conditional) agar invasion, {medium=SLAD, cell type=2n, vector=none}	sfl1::bcNatMX4	tpk3::bcKanMX4	.2162 ± .0532	.693 ± .06	.1806 ± .0195	.4386 ± .1014
SFL1(lf) FKH1(lf) (additive) agar invasion, {medium=SLAD, cell type=2n, vector=none}	sfl1::bcNatMX4	fkh1::bcKanMX4	.2162 ± .0532	.693 ± .06	.0 ± .0202	.3478 ± .0248
SFL1(lf) DBR1(lf) (additive) agar invasion, {medium=SLAD, cell type=2n, vector=none}	sfl1::bcNatMX4	dbr1::bcKanMX4	.2162 ± .0532	.693 ± .06	.0 ± .0149	.1696 ± .0225
SFL1(lf) FKH2(lf) (conditional) agar invasion, {medium=SLAD, cell type=2n, vector=none}	sfl1::bcNatMX4	fkh2::bcKanMX4	.2162 ± .0532	.693 ± .06	.148 ± .0245	.4993 ± .0702
SFL1(lf) MEP2(lf) (additive) agar invasion, {medium=SLAD, cell type=2n, vector=none}	sfl1::bcNatMX4	mep2::bcKanMX4	.2162 ± .0532	.693 ± .06	.0215 ± .0149	.2105 ± .0376
SFL1(lf) MUC1(lf) (epistatic) agar invasion, {medium=SLAD, cell type=2n, vector=none}	sfl1::bcNatMX4	flo11::bcKanMX4	.2162 ± .0532	.693 ± .06	-.0211 ± .0211	.0 ± .0149
SFL1(lf) RGS2(lf) (additive) agar invasion, {medium=SLAD, cell type=2n, vector=none}	sfl1::bcNatMX4	rgs2::bcKanMX4	.2162 ± .0532	.693 ± .06	.0996 ± .0342	.4476 ± .1042
SFL1(lf) EGT2(lf) (additive) agar invasion, {medium=SLAD, cell type=2n, vector=none}	sfl1::bcNatMX4	egt2::bcKanMX4	.2162 ± .0532	.693 ± .06	.0413 ± .0436	.3858 ± .0389
SFL1(lf) RAS2(lf) (additive) agar invasion, {medium=SLAD, cell type=2n, vector=none}	sfl1::bcNatMX4	ras2::bcKanMX4	.2162 ± .0532	.693 ± .06	.018 ± .026	.2756 ± .0615
SFL1(lf) PDE1(lf) (conditional) agar invasion, {medium=SLAD, cell type=2n, vector=none}	sfl1::bcNatMX4	pde1::bcKanMX4	.2162 ± .0532	.693 ± .06	.2007 ± .0291	.3655 ± .0625
SFL1(lf) SOK2(lf) (non-interacting) agar invasion, {medium=SLAD, cell type=2n, vector=none}	sfl1::bcNatMX4	sok2::bcKanMX4	.2162 ± .0532	.693 ± .06	.2815 ± .0161	.6034 ± .1199
SFL1(lf) FLO10(lf) (additive) agar invasion, {medium=SLAD, cell type=2n, vector=none}	sfl1::bcNatMX4	flo10::bcKanMX4	.2162 ± .0532	.693 ± .06	.0894 ± .0204	.3576 ± .0398
SFL1(lf) URE2(lf) (additive) agar invasion, {medium=SLAD, cell type=2n, vector=none}	sfl1::bcNatMX4	ure2::bcKanMX4	.2162 ± .0532	.693 ± .06	.0 ± .0149	.2219 ± .0406
SFL1(lf) MSN1(lf) (additive) agar invasion, {medium=SLAD, cell type=2n, vector=none}	sfl1::bcNatMX4	msn1::bcKanMX4	.2162 ± .0532	.693 ± .06	.0 ± .0149	.0723 ± .0295
SFL1(lf) SIP4(lf) (additive) agar invasion, {medium=SLAD, cell type=2n, vector=none}	sfl1::bcNatMX4	sip4::bcKanMX4	.2162 ± .0532	.693 ± .06	.0 ± .0196	.4071 ± .0385
SFL1(lf) IPK1(lf) (double-nonmonotonic) agar invasion, {medium=SLAD, cell type=2n, vector=none}	sfl1::bcNatMX4	ipk1::bcKanMX4	.2162 ± .0532	.693 ± .06	.5224 ± .0249	.4308 ± .0411
SFL1(lf) PRY2(lf) (additive) agar invasion, {medium=SLAD, cell type=2n, vector=none}	sfl1::bcNatMX4	pry2::bcKanMX4	.2162 ± .0532	.693 ± .06	.0285 ± .0319	.4574 ± .0732
SFL1(lf) SNO1(lf) (additive) agar invasion, {medium=SLAD, cell type=2n, vector=none}	sfl1::bcNatMX4	sno1::bcKanMX4	.2162 ± .0532	.693 ± .06	.0 ± .0149	.4028 ± .0847
SFL1(lf) CLB2(lf) (epistatic) agar invasion, {medium=SLAD, cell type=2n, vector=none}	sfl1::bcNatMX4	clb2::bcKanMX4	.2162 ± .0532	.693 ± .06	.0461 ± .0216	.6847 ± .171
SFL1(lf) ROX1(lf) (additive) agar invasion, {medium=SLAD, cell type=2n, vector=none}	sfl1::bcNatMX4	rox1::bcKanMX4	.2162 ± .0532	.693 ± .06	.1124 ± .0271	.3754 ± .0941
SFL1(lf) DFG16(lf) (epistatic) agar invasion, {medium=SLAD, cell type=2n, vector=none}	sfl1::bcNatMX4	dfg16::bcKanMX4	.2162 ± .0532	.693 ± .06	.0 ± .0149	.0218 ± .0149
SFL1(lf) MSS11(lf) (epistatic) agar invasion, {medium=SLAD, cell type=2n, vector=none}	sfl1::bcNatMX4	mss11::bcKanMX4	.2162 ± .0532	.693 ± .06	.0098 ± .0149	.004 ± .0149
SFL1(lf) PDE2(lf) (suppression) agar invasion, {medium=SLAD, cell type=2n, vector=none}	sfl1::bcNatMX4	pde2::bcKanMX4	.2162 ± .0532	.693 ± .06	.1472 ± .018	.1509 ± .1509
SFL1(lf) ENT1(lf) (additive) agar invasion, {medium=SLAD, cell type=2n, vector=none}	sfl1::bcNatMX4	ent1::bcKanMX4	.2162 ± .0532	.693 ± .06	.0222 ± .0222	.4868 ± .1098
SFL1(lf) ISW1(lf) (additive) agar invasion, {medium=SLAD, cell type=2n, vector=none}	sfl1::bcNatMX4	isw1::bcKanMX4	.2162 ± .0532	.693 ± .06	.0928 ± .0309	.4641 ± .0679
SFL1(lf) HMS1(lf) (additive) agar invasion, {medium=SLAD, cell type=2n, vector=none}	sfl1::bcNatMX4	hms1::bcKanMX4	.2162 ± .0532	.693 ± .06	.0891 ± .0406	.3974 ± .0316
SFL1(lf) GAT4(lf) (additive) agar invasion, {medium=SLAD, cell type=2n, vector=none}	sfl1::bcNatMX4	gat4::bcKanMX4	.2162 ± .0532	.693 ± .06	.0206 ± .0182	.3962 ± .0749
SFL1(lf) RIM9(lf) (epistatic) agar invasion, {medium=SLAD, cell type=2n, vector=none}	sfl1::bcNatMX4	rim9::bcKanMX4	.2162 ± .0532	.693 ± .06	.0 ± .0149	.0153 ± .0153
SFL1(lf) DIA3(lf) (additive) agar invasion, {medium=SLAD, cell type=2n, vector=none}	sfl1::bcNatMX4	dia3::bcKanMX4	.2162 ± .0532	.693 ± .06	.0407 ± .0187	.3304 ± .0656
SFL1(lf) BUD6(lf) (additive) agar invasion, {medium=SLAD, cell type=2n, vector=none}	sfl1::bcNatMX4	bud6::bcKanMX4	.2162 ± .0532	.693 ± .06	.0476 ± .0178	.2 ± .0201
SFL1(lf) BNI1(lf) (additive) agar invasion, {medium=SLAD, cell type=2n, vector=none}	sfl1::bcNatMX4	bni1::bcKanMX4	.2162 ± .0532	.693 ± .06	.0 ± .0149	.1086 ± .0346
SFL1(lf) RSC1(lf) (additive) agar invasion, {medium=SLAD, cell type=2n, vector=none}	sfl1::bcNatMX4	rsc1::bcKanMX4	.2162 ± .0532	.693 ± .06	-.0377 ± .0187	.1431 ± .0395
SFL1(lf) MEP3(lf) (additive) agar invasion, {medium=SLAD, cell type=2n, vector=none}	sfl1::bcNatMX4	mep3::bcKanMX4	.2162 ± .0532	.693 ± .06	.0 ± .0149	.3586 ± .0425
SFL1(lf) MEP1(lf) (additive) agar invasion, {medium=SLAD, cell type=2n, vector=none}	sfl1::bcNatMX4	mep1::bcKanMX4	.2162 ± .0532	.693 ± .06	-.0194 ± .0194	.4555 ± .1186
SFL1(lf) DIA1(lf) (additive) agar invasion, {medium=SLAD, cell type=2n, vector=none}	sfl1::bcNatMX4	dia1::bcKanMX4	.2162 ± .0532	.693 ± .06	.0553 ± .0162	.427 ± .1091
SFL1(lf) PGU1(lf) (additive) agar invasion, {medium=SLAD, cell type=2n, vector=none}	sfl1::bcNatMX4	pgu1::bcKanMX4	.2162 ± .0532	.693 ± .06	.0505 ± .0263	.359 ± .0342
SFL1(lf) CNA1(lf) (additive) agar invasion, {medium=SLAD, cell type=2n, vector=none}	sfl1::bcNatMX4	cna1::bcKanMX4	.2162 ± .0532	.693 ± .06	.0537 ± .0149	.354 ± .0476
SFL1(lf) BUD8(lf) (additive) agar invasion, {medium=SLAD, cell type=2n, vector=none}	sfl1::bcNatMX4	bud8::bcKanMX4	.2162 ± .0532	.693 ± .06	.0 ± .0149	.0794 ± .0579
SFL1(lf) YPL114W(lf) (additive) agar invasion, {medium=SLAD, cell type=2n, vector=none}	sfl1::bcNatMX4	ypl114w::bcKanMX4	.2162 ± .0532	.693 ± .06	.0611 ± .0509	.5148 ± .1082
SFL1(lf) KTR2(lf) (additive) agar invasion, {medium=SLAD, cell type=2n, vector=none}	sfl1::bcNatMX4	ktr2::bcKanMX4	.2162 ± .0532	.693 ± .06	.1202 ± .0393	.3847 ± .0505
SFL1(lf) YJL142C(lf) (non-interacting) agar invasion, {medium=SLAD, cell type=2n, vector=none}	sfl1::bcNatMX4	yjl142c::bcKanMX4	.2162 ± .0532	.693 ± .06	.2175 ± .0633	.4084 ± .2398
SFL1(lf) YOR225W(lf) (additive) agar invasion, {medium=SLAD, cell type=2n, vector=none}	sfl1::bcNatMX4	yor225w::bcKanMX4	.2162 ± .0532	.693 ± .06	.1051 ± .0398	.362 ± .0187
SFL1(lf) YEL033W(lf) (additive) agar invasion, {medium=SLAD, cell type=2n, vector=none}	sfl1::bcNatMX4	yel033w::bcKanMX4	.2162 ± .0532	.693 ± .06	.0429 ± .0166	.4437 ± .116
SFL1(lf) SPO12(lf) (additive) agar invasion, {medium=SLAD, cell type=2n, vector=none}	sfl1::bcNatMX4	spo12::bcKanMX4	.2162 ± .0532	.693 ± .06	.0574 ± .0329	.4665 ± .0879
SFL1(lf) YPS1(lf) (additive) agar invasion, {medium=SLAD, cell type=2n, vector=none}	sfl1::bcNatMX4	yps1::bcKanMX4	.2162 ± .0532	.693 ± .06	.0648 ± .0563	.4714 ± .0897
SFL1(lf) COG5(lf) (conditional) agar invasion, {medium=SLAD, cell type=2n, vector=none}	sfl1::bcNatMX4	ynl051w::bcKanMX4	.2162 ± .0532	.693 ± .06	.1434 ± .0552	.4918 ± .0869
SFL1(lf) RIM8(lf) (additive) agar invasion, {medium=SLAD, cell type=2n, vector=none}	sfl1::bcNatMX4	rim8::bcKanMX4	.2162 ± .0532	.693 ± .06	-.0516 ± .0149	.0077 ± .0149
SFL1(lf) YAP1(lf) (additive) agar invasion, {medium=SLAD, cell type=2n, vector=none}	sfl1::bcNatMX4	yap1::bcKanMX4	.2162 ± .0532	.693 ± .06	.1248 ± .0299	.4358 ± .033
SFL1(lf) YLR414C(lf) (additive) agar invasion, {medium=SLAD, cell type=2n, vector=none}	sfl1::bcNatMX4	ylr414c::bcKanMX4	.2162 ± .0532	.693 ± .06	.0851 ± .0202	.4605 ± .0311
SFL1(lf) PAM1(lf) (additive) agar invasion, {medium=SLAD, cell type=2n, vector=none}	sfl1::bcNatMX4	pam1::bcKanMX4	.2162 ± .0532	.693 ± .06	.1388 ± .0238	.3934 ± .0368
SFL1(lf) WHI3(lf) (additive) agar invasion, {medium=SLAD, cell type=2n, vector=none}	sfl1::bcNatMX4	whi3::bcKanMX4	.2162 ± .0532	.693 ± .06	.0 ± .0149	.0755 ± .05
SFL1(lf) SUT1(lf) (conditional) agar invasion, {medium=SLAD, cell type=2n, vector=none}	sfl1::bcNatMX4	sut1::bcKanMX4	.2162 ± .0532	.693 ± .06	.2744 ± .0229	.4662 ± .0551
SFL1(lf) CAR2(lf) (conditional) agar invasion, {medium=SLAD, cell type=2n, vector=none}	sfl1::bcNatMX4	car2::bcKanMX4	.2162 ± .0532	.693 ± .06	.1532 ± .015	.4383 ± .029
SFL1(lf) SPH1(lf) (conditional) agar invasion, {medium=SLAD, cell type=2n, vector=none}	sfl1::bcNatMX4	sph1::bcKanMX4	.2162 ± .0532	.693 ± .06	.1734 ± .0477	.4624 ± .0391
SFL1(lf) ASI2(lf) (suppression) agar invasion, {medium=SLAD, cell type=2n, vector=none}	sfl1::bcNatMX4	ynl159c::bcKanMX4	.2162 ± .0532	.693 ± .06	.3548 ± .0462	.2902 ± .0364
SFL1(lf) BUD4(lf) (epistatic) agar invasion, {medium=SLAD, cell type=2n, vector=none}	sfl1::bcNatMX4	bud4::bcKanMX4	.2162 ± .0532	.693 ± .06	.3736 ± .05	.4016 ± .0149
SFL1(lf) DFG5(lf) (additive) agar invasion, {medium=SLAD, cell type=2n, vector=none}	sfl1::bcNatMX4	dfg5::bcKanMX4	.2162 ± .0532	.693 ± .06	.0 ± .0149	.2086 ± .0188
SFL1(lf) IME2(lf) (additive) agar invasion, {medium=SLAD, cell type=2n, vector=none}	sfl1::bcNatMX4	ime2::bcKanMX4	.2162 ± .0532	.693 ± .06	.1229 ± .0207	.4142 ± .034
SFL1(lf) YOL155C(lf) (additive) agar invasion, {medium=SLAD, cell type=2n, vector=none}	sfl1::bcNatMX4	yol155c::bcKanMX4	.2162 ± .0532	.693 ± .06	.0942 ± .0352	.4949 ± .0293
SFL1(lf) MGA1(lf) (additive) agar invasion, {medium=SLAD, cell type=2n, vector=none}	sfl1::bcNatMX4	mga1::bcKanMX4	.2162 ± .0532	.693 ± .06	.1158 ± .0358	.39 ± .0308
SFL1(lf) FMP45(lf) (conditional) agar invasion, {medium=SLAD, cell type=2n, vector=none}	sfl1::bcNatMX4	ydl222c::bcKanMX4	.2162 ± .0532	.693 ± .06	.1728 ± .0296	.0547 ± .0454
SFL1(lf) YOR248W(lf) (additive) agar invasion, {medium=SLAD, cell type=2n, vector=none}	sfl1::bcNatMX4	tos11::bcKanMX4	.2162 ± .0532	.693 ± .06	.087 ± .0257	.4315 ± .0442
SFL1(lf) SRL1(lf) (conditional) agar invasion, {medium=SLAD, cell type=2n, vector=none}	sfl1::bcNatMX4	srl1::bcKanMX4	.2162 ± .0532	.693 ± .06	.2372 ± .0288	.4134 ± .0261
SFL1(lf) MIH1(lf) (epistatic) agar invasion, {medium=SLAD, cell type=2n, vector=none}	sfl1::bcNatMX4	mih1::bcKanMX4	.2162 ± .0532	.693 ± .06	.4249 ± .0624	.4592 ± .0186
SFL1(lf) YJL017W(lf) (epistatic) agar invasion, {medium=SLAD, cell type=2n, vector=none}	sfl1::bcNatMX4	yjl017w::bcKanMX4	.2162 ± .0532	.693 ± .06	.3951 ± .0308	.4085 ± .0423
YAK1(lf) RAS2(dn) (asynthetic) agar invasion, {medium=SLAD, cell type=2n, vector=B62 (URA_CEN)}	yak1::bcKanMX4	Ras2A22	.2442 ± .047	.0412 ± .0412	.0 ± .0316	-.0381 ± .0381
YAK1(lf) RSR1(dn) (conditional) agar invasion, {medium=SLAD, cell type=2n, vector=B62 (URA_CEN)}	yak1::bcKanMX4	rsr1N16	.2442 ± .047	.0412 ± .0412	.2092 ± .0624	-.169 ± .062
FLO10(lf) RSR1(dn) (non-interacting) agar invasion, {medium=SLAD, cell type=2n, vector=B62 (URA_CEN)}	flo10::bcKanMX4	rsr1N16	.2442 ± .047	.0931 ± .0899	.2092 ± .0624	.3972 ± .166
MKS1(lf) RSR1(dn) (non-interacting) agar invasion, {medium=SLAD, cell type=2n, vector=B62 (URA_CEN)}	mks1::bcKanMX4	rsr1N16	.2442 ± .047	.0 ± .2437	.2092 ± .0624	.2488 ± .1692
MUC1(lf) RSR1(dn) (non-interacting) agar invasion, {medium=SLAD, cell type=2n, vector=B62 (URA_CEN)}	flo11::bcKanMX4	rsr1N16	.2442 ± .047	-.1702 ± .0987	.2092 ± .0624	-.2155 ± .0684
MSM1(lf) RSR1(dn) (non-interacting) agar invasion, {medium=SLAD, cell type=2n, vector=B62 (URA_CEN)}	msm1::bcKanMX4	rsr1N16	.2442 ± .047	.0 ± .1109	.2092 ± .0624	-.1528 ± .159
PRY2(lf) RAS2(dn) (asynthetic) agar invasion, {medium=SLAD, cell type=2n, vector=B62 (URA_CEN)}	pry2::bcKanMX4	Ras2A22	.2442 ± .047	.1151 ± .0566	.0 ± .0316	.0 ± .0705
PRY2(lf) RSR1(dn) (non-interacting) agar invasion, {medium=SLAD, cell type=2n, vector=B62 (URA_CEN)}	pry2::bcKanMX4	rsr1N16	.2442 ± .047	.1151 ± .0566	.2092 ± .0624	.3669 ± .1045
SPH1(lf) RAS2(dn) (non-interacting) agar invasion, {medium=SLAD, cell type=2n, vector=B62 (URA_CEN)}	sph1::bcKanMX4	Ras2A22	.2442 ± .047	.1756 ± .1455	.0 ± .0316	.4173 ± .1035
SPH1(lf) RSR1(dn) (non-interacting) agar invasion, {medium=SLAD, cell type=2n, vector=B62 (URA_CEN)}	sph1::bcKanMX4	rsr1N16	.2442 ± .047	.1756 ± .1455	.2092 ± .0624	.4124 ± .1587
ROX1(lf) RAS2(dn) (epistatic) agar invasion, {medium=SLAD, cell type=2n, vector=B62 (URA_CEN)}	rox1::bcKanMX4	Ras2A22	.2442 ± .047	.1477 ± .037	.0 ± .0316	.1051 ± .0237
ROX1(lf) RSR1(dn) (non-interacting) agar invasion, {medium=SLAD, cell type=2n, vector=B62 (URA_CEN)}	rox1::bcKanMX4	rsr1N16	.2442 ± .047	.1477 ± .037	.2092 ± .0624	.2309 ± .0275
TEC1(lf) RAS2(dn) (asynthetic) agar invasion, {medium=SLAD, cell type=2n, vector=B62 (URA_CEN)}	tec1::bcKanMX4	Ras2A22	.2442 ± .047	.0 ± .0237	.0 ± .0316	.0 ± .1294
TEC1(lf) RSR1(dn) (non-interacting) agar invasion, {medium=SLAD, cell type=2n, vector=B62 (URA_CEN)}	tec1::bcKanMX4	rsr1N16	.2442 ± .047	.0 ± .0237	.2092 ± .0624	.0 ± .0237
CLB1(lf) RAS2(dn) (suppression) agar invasion, {medium=SLAD, cell type=2n, vector=B62 (URA_CEN)}	clb1::bcKanMX4	Ras2A22	.2442 ± .047	.1488 ± .1003	.0 ± .0316	.1449 ± .0628
CLB1(lf) RSR1(dn) (synthetic) agar invasion, {medium=SLAD, cell type=2n, vector=B62 (URA_CEN)}	clb1::bcKanMX4	rsr1N16	.2442 ± .047	.1488 ± .1003	.2092 ± .0624	.4649 ± .1702
WHI3(lf) RSR1(dn) (conditional) agar invasion, {medium=SLAD, cell type=2n, vector=B62 (URA_CEN)}	whi3::bcKanMX4	rsr1N16	.2442 ± .047	.0 ± .0237	.2092 ± .0624	-.0737 ± .0287
SNF1(lf) RSR1(dn) (non-interacting) agar invasion, {medium=SLAD, cell type=2n, vector=B62 (URA_CEN)}	snf1::bcKanMX4	rsr1N16	.2442 ± .047	.0 ± .0237	.2092 ± .0624	.0 ± .0237
SSA4(lf) RAS2(dn) (asynthetic) agar invasion, {medium=SLAD, cell type=2n, vector=B62 (URA_CEN)}	ssa4::bcKanMX4	Ras2A22	.2442 ± .047	.0 ± .0237	.0 ± .0316	.0365 ± .0925
SSA4(lf) RSR1(dn) (non-interacting) agar invasion, {medium=SLAD, cell type=2n, vector=B62 (URA_CEN)}	ssa4::bcKanMX4	rsr1N16	.2442 ± .047	.0 ± .0237	.2092 ± .0624	.0355 ± .0355
PCL1(lf) RSR1(dn) (non-interacting) agar invasion, {medium=SLAD, cell type=2n, vector=B62 (URA_CEN)}	pcl1::bcKanMX4	rsr1N16	.2442 ± .047	.0 ± .148	.2092 ± .0624	.2864 ± .2061
YGR149W(lf) RSR1(dn) (conditional) agar invasion, {medium=SLAD, cell type=2n, vector=B62 (URA_CEN)}	ygr149w::bcKanMX4	rsr1N16	.2442 ± .047	.0 ± .0383	.2092 ± .0624	.0709 ± .0237
DIG2(lf) RSR1(dn) (non-interacting) agar invasion, {medium=SLAD, cell type=2n, vector=B62 (URA_CEN)}	dig2::bcKanMX4	rsr1N16	.2442 ± .047	.0 ± .1777	.2092 ± .0624	.1896 ± .1896
RIM8(lf) RSR1(dn) (non-interacting) agar invasion, {medium=SLAD, cell type=2n, vector=B62 (URA_CEN)}	rim8::bcKanMX4	rsr1N16	.2442 ± .047	.0 ± .0237	.2092 ± .0624	.0 ± .0237
TPK1(lf) RSR1(dn) (non-interacting) agar invasion, {medium=SLAD, cell type=2n, vector=B62 (URA_CEN)}	tpk1::bcKanMX4	rsr1N16	.2442 ± .047	.9841 ± .2218	.2092 ± .0624	1.0012 ± .2128
YLR414C(lf) RAS2(dn) (asynthetic) agar invasion, {medium=SLAD, cell type=2n, vector=B62 (URA_CEN)}	ylr414c::bcKanMX4	Ras2A22	.2442 ± .047	-.0254 ± .0254	.0 ± .0316	.0727 ± .12
YLR414C(lf) RSR1(dn) (non-interacting) agar invasion, {medium=SLAD, cell type=2n, vector=B62 (URA_CEN)}	ylr414c::bcKanMX4	rsr1N16	.2442 ± .047	-.0254 ± .0254	.2092 ± .0624	.0229 ± .0354
PAM1(lf) RSR1(dn) (suppression) agar invasion, {medium=SLAD, cell type=2n, vector=B62 (URA_CEN)}	pam1::bcKanMX4	rsr1N16	.2442 ± .047	.0 ± .0394	.2092 ± .0624	.1826 ± .069
XBP1(lf) RAS2(dn) (non-interacting) agar invasion, {medium=SLAD, cell type=2n, vector=B62 (URA_CEN)}	xbp1::bcKanMX4	Ras2A22	.2442 ± .047	.1778 ± .0847	.0 ± .0316	.0895 ± .0895
XBP1(lf) RSR1(dn) (non-interacting) agar invasion, {medium=SLAD, cell type=2n, vector=B62 (URA_CEN)}	xbp1::bcKanMX4	rsr1N16	.2442 ± .047	.1778 ± .0847	.2092 ± .0624	.1971 ± .1499
CAR2(lf) RAS2(dn) (conditional) agar invasion, {medium=SLAD, cell type=2n, vector=B62 (URA_CEN)}	car2::bcKanMX4	Ras2A22	.2442 ± .047	.2611 ± .0681	.0 ± .0316	.6131 ± .1095
CAR2(lf) RSR1(dn) (non-interacting) agar invasion, {medium=SLAD, cell type=2n, vector=B62 (URA_CEN)}	car2::bcKanMX4	rsr1N16	.2442 ± .047	.2611 ± .0681	.2092 ± .0624	.2429 ± .0515
DSE1(lf) RAS2(dn) (non-interacting) agar invasion, {medium=SLAD, cell type=2n, vector=B62 (URA_CEN)}	yer124c::bcKanMX4	Ras2A22	.2442 ± .047	.2073 ± .0905	.0 ± .0316	.0 ± .0403
DSE1(lf) RSR1(dn) (non-interacting) agar invasion, {medium=SLAD, cell type=2n, vector=B62 (URA_CEN)}	yer124c::bcKanMX4	rsr1N16	.2442 ± .047	.2073 ± .0905	.2092 ± .0624	.3116 ± .0877
IPK1(lf) RSR1(dn) (non-interacting) agar invasion, {medium=SLAD, cell type=2n, vector=B62 (URA_CEN)}	ipk1::bcKanMX4	rsr1N16	.2442 ± .047	.7972 ± .294	.2092 ± .0624	.8493 ± .3648
WHI2(lf) RAS2(dn) (non-interacting) agar invasion, {medium=SLAD, cell type=2n, vector=B62 (URA_CEN)}	whi2::bcKanMX4	Ras2A22	.2442 ± .047	.2245 ± .2245	.0 ± .0316	.0271 ± .0271
WHI2(lf) RSR1(dn) (synthetic) agar invasion, {medium=SLAD, cell type=2n, vector=B62 (URA_CEN)}	whi2::bcKanMX4	rsr1N16	.2442 ± .047	.2245 ± .2245	.2092 ± .0624	.8981 ± .1982
CLN2(lf) RSR1(dn) (non-interacting) agar invasion, {medium=SLAD, cell type=2n, vector=B62 (URA_CEN)}	cln2::bcKanMX4	rsr1N16	.2442 ± .047	.0851 ± .1061	.2092 ± .0624	.1421 ± .1421
YJL017W(lf) RAS2(dn) (suppression) agar invasion, {medium=SLAD, cell type=2n, vector=B62 (URA_CEN)}	yjl017w::bcKanMX4	Ras2A22	.2442 ± .047	.3267 ± .1819	.0 ± .0316	.283 ± .0725
YJL017W(lf) RSR1(dn) (non-interacting) agar invasion, {medium=SLAD, cell type=2n, vector=B62 (URA_CEN)}	yjl017w::bcKanMX4	rsr1N16	.2442 ± .047	.3267 ± .1819	.2092 ± .0624	.3513 ± .2225
BUD4(lf) RAS2(dn) (suppression) agar invasion, {medium=SLAD, cell type=2n, vector=B62 (URA_CEN)}	bud4::bcKanMX4	Ras2A22	.2442 ± .047	.3531 ± .1881	.0 ± .0316	.548 ± .1069
BUD4(lf) RSR1(dn) (non-interacting) agar invasion, {medium=SLAD, cell type=2n, vector=B62 (URA_CEN)}	bud4::bcKanMX4	rsr1N16	.2442 ± .047	.3531 ± .1881	.2092 ± .0624	.3571 ± .2242
MPH1(lf) RSR1(dn) (non-interacting) agar invasion, {medium=SLAD, cell type=2n, vector=B62 (URA_CEN)}	yir002c::bcKanMX4	rsr1N16	.2442 ± .047	-.0673 ± .0673	.2092 ± .0624	.0586 ± .0586
RAS2(lf) RSR1(dn) (conditional) agar invasion, {medium=SLAD, cell type=2n, vector=B62 (URA_CEN)}	ras2::bcKanMX4	rsr1N16	.2442 ± .047	.0 ± .0237	.2092 ± .0624	-.0944 ± .0237
ASI2(lf) RAS2(dn) (non-interacting) agar invasion, {medium=SLAD, cell type=2n, vector=B62 (URA_CEN)}	ynl159c::bcKanMX4	Ras2A22	.2442 ± .047	.0768 ± .1665	.0 ± .0316	.3609 ± .1945
ASI2(lf) RSR1(dn) (non-interacting) agar invasion, {medium=SLAD, cell type=2n, vector=B62 (URA_CEN)}	ynl159c::bcKanMX4	rsr1N16	.2442 ± .047	.0768 ± .1665	.2092 ± .0624	.1507 ± .1761
PBS2(lf) RAS2(dn) (additive) agar invasion, {medium=SLAD, cell type=2n, vector=B62 (URA_CEN)}	pbs2::bcKanMX4	Ras2A22	.2442 ± .047	.5265 ± .1716	.0 ± .0316	.2149 ± .1057
PBS2(lf) RSR1(dn) (non-interacting) agar invasion, {medium=SLAD, cell type=2n, vector=B62 (URA_CEN)}	pbs2::bcKanMX4	rsr1N16	.2442 ± .047	.5265 ± .1716	.2092 ± .0624	.4604 ± .1612
SUT1(lf) RSR1(dn) (synthetic) agar invasion, {medium=SLAD, cell type=2n, vector=B62 (URA_CEN)}	sut1::bcKanMX4	rsr1N16	.2442 ± .047	.2142 ± .2119	.2092 ± .0624	.708 ± .1798
SNF4(lf) RSR1(dn) (non-interacting) agar invasion, {medium=SLAD, cell type=2n, vector=B62 (URA_CEN)}	snf4::bcKanMX4	rsr1N16	.2442 ± .047	-.0867 ± .1009	.2092 ± .0624	-.1634 ± .1634
YAP1(lf) RSR1(dn) (synthetic) agar invasion, {medium=SLAD, cell type=2n, vector=B62 (URA_CEN)}	yap1::bcKanMX4	rsr1N16	.2442 ± .047	.2758 ± .2758	.2092 ± .0624	.8422 ± .1453
MSN1(lf) RSR1(dn) (non-interacting) agar invasion, {medium=SLAD, cell type=2n, vector=B62 (URA_CEN)}	msn1::bcKanMX4	rsr1N16	.2442 ± .047	-.079 ± .079	.2092 ± .0624	.0 ± .0237
YGR045C(lf) RSR1(dn) (synthetic) agar invasion, {medium=SLAD, cell type=2n, vector=B62 (URA_CEN)}	ygr045c::bcKanMX4	rsr1N16	.2442 ± .047	.0 ± .1939	.2092 ± .0624	.4444 ± .1212
RPS0A(lf) RAS2(dn) (double-nonmonotonic) agar invasion, {medium=SLAD, cell type=2n, vector=B62 (URA_CEN)}	rps0A::bcKanMX4	Ras2A22	.2442 ± .047	-.219 ± .219	.0 ± .0316	.0971 ± .0485
RPS0A(lf) RSR1(dn) (non-interacting) agar invasion, {medium=SLAD, cell type=2n, vector=B62 (URA_CEN)}	rps0A::bcKanMX4	rsr1N16	.2442 ± .047	-.219 ± .219	.2092 ± .0624	-.1039 ± .3373
URE2(lf) RSR1(dn) (non-interacting) agar invasion, {medium=SLAD, cell type=2n, vector=B62 (URA_CEN)}	ure2::bcKanMX4	rsr1N16	.2442 ± .047	-.2425 ± .1069	.2092 ± .0624	-.0942 ± .1028
DFG5(lf) RAS2(dn) (double-nonmonotonic) agar invasion, {medium=SLAD, cell type=2n, vector=B62 (URA_CEN)}	dfg5::bcKanMX4	Ras2A22	.2442 ± .047	-.3056 ± .1886	.0 ± .0316	.1762 ± .1002
DFG5(lf) RSR1(dn) (non-interacting) agar invasion, {medium=SLAD, cell type=2n, vector=B62 (URA_CEN)}	dfg5::bcKanMX4	rsr1N16	.2442 ± .047	-.3056 ± .1886	.2092 ± .0624	-.1276 ± .1276
SIP4(lf) RSR1(dn) (non-interacting) agar invasion, {medium=SLAD, cell type=2n, vector=B62 (URA_CEN)}	sip4::bcKanMX4	rsr1N16	.2442 ± .047	.1962 ± .0532	.2092 ± .0624	.3063 ± .108
ASH1(lf) RSR1(dn) (non-interacting) agar invasion, {medium=SLAD, cell type=2n, vector=B62 (URA_CEN)}	ash1::bcKanMX4	rsr1N16	.2442 ± .047	.2796 ± .1018	.2092 ± .0624	.3463 ± .1309
YOL155C(lf) RAS2(dn) (double-nonmonotonic) agar invasion, {medium=SLAD, cell type=2n, vector=B62 (URA_CEN)}	yol155c::bcKanMX4	Ras2A22	.2442 ± .047	.0 ± .193	.0 ± .0316	.3907 ± .1563
YOL155C(lf) RSR1(dn) (non-interacting) agar invasion, {medium=SLAD, cell type=2n, vector=B62 (URA_CEN)}	yol155c::bcKanMX4	rsr1N16	.2442 ± .047	.0 ± .193	.2092 ± .0624	.4028 ± .2784
EGT2(lf) RSR1(dn) (non-interacting) agar invasion, {medium=SLAD, cell type=2n, vector=B62 (URA_CEN)}	egt2::bcKanMX4	rsr1N16	.2442 ± .047	.2682 ± .1072	.2092 ± .0624	.3852 ± .1856
IME2(lf) RAS2(dn) (double-nonmonotonic) agar invasion, {medium=SLAD, cell type=2n, vector=B62 (URA_CEN)}	ime2::bcKanMX4	Ras2A22	.2442 ± .047	.0 ± .1529	.0 ± .0316	.2497 ± .0728
IME2(lf) RSR1(dn) (non-interacting) agar invasion, {medium=SLAD, cell type=2n, vector=B62 (URA_CEN)}	ime2::bcKanMX4	rsr1N16	.2442 ± .047	.0 ± .1529	.2092 ± .0624	.3458 ± .1913
RGS2(lf) RSR1(dn) (non-interacting) agar invasion, {medium=SLAD, cell type=2n, vector=B62 (URA_CEN)}	rgs2::bcKanMX4	rsr1N16	.2442 ± .047	.0 ± .1509	.2092 ± .0624	.2277 ± .1164
SRL1(lf) RAS2(dn) (non-interacting) agar invasion, {medium=SLAD, cell type=2n, vector=B62 (URA_CEN)}	srl1::bcKanMX4	Ras2A22	.2442 ± .047	.0 ± .1638	.0 ± .0316	.2713 ± .1372
SRL1(lf) RSR1(dn) (non-interacting) agar invasion, {medium=SLAD, cell type=2n, vector=B62 (URA_CEN)}	srl1::bcKanMX4	rsr1N16	.2442 ± .047	.0 ± .1638	.2092 ± .0624	.2943 ± .2943
MIH1(lf) RAS2(dn) (non-interacting) agar invasion, {medium=SLAD, cell type=2n, vector=B62 (URA_CEN)}	mih1::bcKanMX4	Ras2A22	.2442 ± .047	.0 ± .1827	.0 ± .0316	.3847 ± .2071
MIH1(lf) RSR1(dn) (non-interacting) agar invasion, {medium=SLAD, cell type=2n, vector=B62 (URA_CEN)}	mih1::bcKanMX4	rsr1N16	.2442 ± .047	.0 ± .1827	.2092 ± .0624	.3871 ± .3871
PDE1(lf) RSR1(dn) (non-interacting) agar invasion, {medium=SLAD, cell type=2n, vector=B62 (URA_CEN)}	pde1::bcKanMX4	rsr1N16	.2442 ± .047	.5175 ± .216	.2092 ± .0624	.6245 ± .1205
DBR1(lf) RSR1(dn) (non-interacting) agar invasion, {medium=SLAD, cell type=2n, vector=B62 (URA_CEN)}	dbr1::bcKanMX4	rsr1N16	.2442 ± .047	.0 ± .0237	.2092 ± .0624	-.0471 ± .0237
TPK3(lf) RSR1(dn) (non-interacting) agar invasion, {medium=SLAD, cell type=2n, vector=B62 (URA_CEN)}	tpk3::bcKanMX4	rsr1N16	.2442 ± .047	.2993 ± .0609	.2092 ± .0624	.2884 ± .04
SFL1(lf) RSR1(dn) (conditional) agar invasion, {medium=SLAD, cell type=2n, vector=B62 (URA_CEN)}	sfl1::bcKanMX4	rsr1N16	.2442 ± .047	.7141 ± .0258	.2092 ± .0624	.5779 ± .0291
SOK2(lf) RSR1(dn) (non-interacting) agar invasion, {medium=SLAD, cell type=2n, vector=B62 (URA_CEN)}	sok2::bcKanMX4	rsr1N16	.2442 ± .047	1.572 ± .5874	.2092 ± .0624	1.293 ± .3343
LIN1(lf) RAS2(dn) (double-nonmonotonic) agar invasion, {medium=SLAD, cell type=2n, vector=B62 (URA_CEN)}	yhr156c::bcKanMX4	Ras2A22	.2442 ± .047	-.223 ± .1511	.0 ± .0316	.3631 ± .1938
LIN1(lf) RSR1(dn) (non-interacting) agar invasion, {medium=SLAD, cell type=2n, vector=B62 (URA_CEN)}	yhr156c::bcKanMX4	rsr1N16	.2442 ± .047	-.223 ± .1511	.2092 ± .0624	-.2672 ± .1937
FKH2(lf) RSR1(dn) (synthetic) agar invasion, {medium=SLAD, cell type=2n, vector=B62 (URA_CEN)}	fkh2::bcKanMX4	rsr1N16	.2442 ± .047	.2036 ± .0988	.2092 ± .0624	.4692 ± .1639
MGA1(lf) RAS2(dn) (non-interacting) agar invasion, {medium=SLAD, cell type=2n, vector=B62 (URA_CEN)}	mga1::bcKanMX4	Ras2A22	.2442 ± .047	.0683 ± .1512	.0 ± .0316	-.0626 ± .0626
MGA1(lf) RSR1(dn) (non-interacting) agar invasion, {medium=SLAD, cell type=2n, vector=B62 (URA_CEN)}	mga1::bcKanMX4	rsr1N16	.2442 ± .047	.0683 ± .1512	.2092 ± .0624	.0 ± .1655
MEP2(lf) RSR1(dn) (conditional) agar invasion, {medium=SLAD, cell type=2n, vector=B62 (URA_CEN)}	mep2::bcKanMX4	rsr1N16	.2442 ± .047	.0 ± .0237	.2092 ± .0624	.0941 ± .0463
FMP45(lf) RAS2(dn) (non-interacting) agar invasion, {medium=SLAD, cell type=2n, vector=B62 (URA_CEN)}	ydl222c::bcKanMX4	Ras2A22	.2442 ± .047	.2779 ± .1143	.0 ± .0316	.0 ± .0639
FMP45(lf) RSR1(dn) (non-interacting) agar invasion, {medium=SLAD, cell type=2n, vector=B62 (URA_CEN)}	ydl222c::bcKanMX4	rsr1N16	.2442 ± .047	.2779 ± .1143	.2092 ± .0624	.0 ± .2163
YOR248W(lf) RAS2(dn) (suppression) agar invasion, {medium=SLAD, cell type=2n, vector=B62 (URA_CEN)}	tos11::bcKanMX4	Ras2A22	.2442 ± .047	.2791 ± .2175	.0 ± .0316	.0949 ± .0545
YOR248W(lf) RSR1(dn) (non-interacting) agar invasion, {medium=SLAD, cell type=2n, vector=B62 (URA_CEN)}	tos11::bcKanMX4	rsr1N16	.2442 ± .047	.2791 ± .2175	.2092 ± .0624	.228 ± .3105
GPR1(lf) RSR1(dn) (non-interacting) agar invasion, {medium=SLAD, cell type=2n, vector=B62 (URA_CEN)}	gpr1::bcKanMX4	rsr1N16	.2442 ± .047	-.0955 ± .1471	.2092 ± .0624	-.0884 ± .1496
KSS1(lf) RAS2(dn) (non-interacting) agar invasion, {medium=SLAD, cell type=2n, vector=B62 (URA_CEN)}	kss1::bcKanMX4	Ras2A22	.2442 ± .047	.2185 ± .0857	.0 ± .0316	.0 ± .0237
KSS1(lf) RSR1(dn) (non-interacting) agar invasion, {medium=SLAD, cell type=2n, vector=B62 (URA_CEN)}	kss1::bcKanMX4	rsr1N16	.2442 ± .047	.2185 ± .0857	.2092 ± .0624	.3912 ± .2046
CLN1(lf) RAS2(dn) (asynthetic) agar invasion, {medium=SLAD, cell type=2n, vector=B62 (URA_CEN)}	cln1::bcKanMX4	Ras2A22	.2442 ± .047	.0538 ± .0503	.0 ± .0316	.084 ± .0256
CLN1(lf) RSR1(dn) (non-interacting) agar invasion, {medium=SLAD, cell type=2n, vector=B62 (URA_CEN)}	cln1::bcKanMX4	rsr1N16	.2442 ± .047	.0538 ± .0503	.2092 ± .0624	.1206 ± .0428
MID2(lf) RAS2(dn) (non-interacting) agar invasion, {medium=SLAD, cell type=2n, vector=B62 (URA_CEN)}	mid2::bcKanMX4	Ras2A22	.2442 ± .047	.2487 ± .2487	.0 ± .0316	.0494 ± .0494
MID2(lf) RSR1(dn) (non-interacting) agar invasion, {medium=SLAD, cell type=2n, vector=B62 (URA_CEN)}	mid2::bcKanMX4	rsr1N16	.2442 ± .047	.2487 ± .2487	.2092 ± .0624	.5447 ± .1436
CTS1(lf) RSR1(dn) (non-interacting) agar invasion, {medium=SLAD, cell type=2n, vector=B62 (URA_CEN)}	cts1::bcKanMX4	rsr1N16	.2442 ± .047	.1022 ± .0237	.2092 ± .0624	.1169 ± .0237
DSE2(lf) RAS2(dn) (non-interacting) agar invasion, {medium=SLAD, cell type=2n, vector=B62 (URA_CEN)}	yhr143w::bcKanMX4	Ras2A22	.2442 ± .047	-.0831 ± .1461	.0 ± .0316	.0605 ± .1395
DSE2(lf) RSR1(dn) (non-interacting) agar invasion, {medium=SLAD, cell type=2n, vector=B62 (URA_CEN)}	yhr143w::bcKanMX4	rsr1N16	.2442 ± .047	-.0831 ± .1461	.2092 ± .0624	.1568 ± .1568
FKH1(lf) RSR1(dn) (non-interacting) agar invasion, {medium=SLAD, cell type=2n, vector=B62 (URA_CEN)}	fkh1::bcKanMX4	rsr1N16	.2442 ± .047	.0184 ± .0237	.2092 ± .0624	.0389 ± .0237
CLN3(lf) RSR1(dn) (non-interacting) agar invasion, {medium=SLAD, cell type=2n, vector=B62 (URA_CEN)}	cln3::bcKanMX4	rsr1N16	.2442 ± .047	.095 ± .0525	.2092 ± .0624	.0785 ± .0388
RCS1(lf) RAS2(dn) (suppression) agar invasion, {medium=SLAD, cell type=2n, vector=B62 (URA_CEN)}	rcs1::bcKanMX4	Ras2A22	.2442 ± .047	.1654 ± .0687	.0 ± .0316	.3525 ± .1159
RCS1(lf) RSR1(dn) (non-interacting) agar invasion, {medium=SLAD, cell type=2n, vector=B62 (URA_CEN)}	rcs1::bcKanMX4	rsr1N16	.2442 ± .047	.1654 ± .0687	.2092 ± .0624	.229 ± .0709
IRA2(lf) RSR1(dn) (non-interacting) agar invasion, {medium=SLAD, cell type=2n, vector=B62 (URA_CEN)}	ira2::bcKanMX4	rsr1N16	.2442 ± .047	.5603 ± .1303	.2092 ± .0624	.4645 ± .1301
ACE2(lf) RSR1(dn) (non-interacting) agar invasion, {medium=SLAD, cell type=2n, vector=B62 (URA_CEN)}	ace2::bcKanMX4	rsr1N16	.2442 ± .047	.0 ± .0237	.2092 ± .0624	.0 ± .0441
GPA2(lf) RSR1(dn) (conditional) agar invasion, {medium=SLAD, cell type=2n, vector=B62 (URA_CEN)}	gpa2::bcKanMX4	rsr1N16	.2442 ± .047	-.0405 ± .0267	.2092 ± .0624	-.1025 ± .0237
PRY3(lf) RAS2(dn) (suppression) agar invasion, {medium=SLAD, cell type=2n, vector=B62 (URA_CEN)}	pry3::bcKanMX4	Ras2A22	.2442 ± .047	.0702 ± .0295	.0 ± .0316	.164 ± .0805
PRY3(lf) RSR1(dn) (suppression) agar invasion, {medium=SLAD, cell type=2n, vector=B62 (URA_CEN)}	pry3::bcKanMX4	rsr1N16	.2442 ± .047	.0702 ± .0295	.2092 ± .0624	.1349 ± .0237
CLA4(lf) RSR1(dn) (non-interacting) agar invasion, {medium=SLAD, cell type=2n, vector=B62 (URA_CEN)}	cla4::bcKanMX4	rsr1N16	.2442 ± .047	-.0853 ± .0387	.2092 ± .0624	-.0764 ± .0555
SNO1(lf) RAS2(dn) (asynthetic) agar invasion, {medium=SLAD, cell type=2n, vector=B62 (URA_CEN)}	sno1::bcKanMX4	Ras2A22	.2442 ± .047	.0336 ± .0336	.0 ± .0316	.0233 ± .0291
SNO1(lf) RSR1(dn) (non-interacting) agar invasion, {medium=SLAD, cell type=2n, vector=B62 (URA_CEN)}	sno1::bcKanMX4	rsr1N16	.2442 ± .047	.0336 ± .0336	.2092 ± .0624	.0541 ± .0541
ELM1(lf) RSR1(dn) (non-interacting) agar invasion, {medium=SLAD, cell type=2n, vector=B62 (URA_CEN)}	elm1::bcKanMX4	rsr1N16	.2442 ± .047	-.0854 ± .0854	.2092 ± .0624	.0688 ± .0688
CLB2(lf) RSR1(dn) (non-interacting) agar invasion, {medium=SLAD, cell type=2n, vector=B62 (URA_CEN)}	clb2::bcKanMX4	rsr1N16	.2442 ± .047	.0535 ± .0318	.2092 ± .0624	.0566 ± .0478
PDE2(lf) RAS2(dn) (asynthetic) agar invasion, {medium=SLAD, cell type=2n, vector=B62 (URA_CEN)}	pde2::bcKanMX4	Ras2A22	.2442 ± .047	.0854 ± .0563	.0 ± .0316	-.0165 ± .0237
ISW1(lf) RAS2(dn) (suppression) agar invasion, {medium=SLAD, cell type=2n, vector=B62 (URA_CEN)}	isw1::bcKanMX4	Ras2A22	.2442 ± .047	.2804 ± .0658	.0 ± .0316	.2407 ± .0271
DFG16(lf) RAS2(dn) (asynthetic) agar invasion, {medium=SLAD, cell type=2n, vector=B62 (URA_CEN)}	dfg16::bcKanMX4	Ras2A22	.2442 ± .047	.0349 ± .0349	.0 ± .0316	.0 ± .038
GAT4(lf) RAS2(dn) (epistatic) agar invasion, {medium=SLAD, cell type=2n, vector=B62 (URA_CEN)}	gat4::bcKanMX4	Ras2A22	.2442 ± .047	.1134 ± .0501	.0 ± .0316	.1483 ± .025
BUD8(lf) RAS2(dn) (asynthetic) agar invasion, {medium=SLAD, cell type=2n, vector=B62 (URA_CEN)}	bud8::bcKanMX4	Ras2A22	.2442 ± .047	-.0323 ± .0456	.0 ± .0316	.0 ± .0238
BUD8(lf) RSR1(dn) (suppression) agar invasion, {medium=SLAD, cell type=2n, vector=B62 (URA_CEN)}	bud8::bcKanMX4	rsr1N16	.2442 ± .047	-.0323 ± .0456	.2092 ± .0624	.3971 ± .1378
KTR2(lf) RAS2(dn) (asynthetic) agar invasion, {medium=SLAD, cell type=2n, vector=B62 (URA_CEN)}	ktr2::bcKanMX4	Ras2A22	.2442 ± .047	.0834 ± .0867	.0 ± .0316	.0 ± .0485
KTR2(lf) RSR1(dn) (non-interacting) agar invasion, {medium=SLAD, cell type=2n, vector=B62 (URA_CEN)}	ktr2::bcKanMX4	rsr1N16	.2442 ± .047	.0834 ± .0867	.2092 ± .0624	.2797 ± .1176
TPK2(lf) RAS2(dn) (epistatic) agar invasion, {medium=SLAD, cell type=2n, vector=B62 (URA_CEN)}	tpk2::bcKanMX4	Ras2A22	.2442 ± .047	-.2059 ± .1102	.0 ± .0316	-.0237 ± .0264
TPK2(lf) RSR1(dn) (conditional) agar invasion, {medium=SLAD, cell type=2n, vector=B62 (URA_CEN)}	tpk2::bcKanMX4	rsr1N16	.2442 ± .047	-.2059 ± .1102	.2092 ± .0624	.0 ± .0422
YLR042C(lf) RAS2(dn) (non-interacting) agar invasion, {medium=SLAD, cell type=2n, vector=B62 (URA_CEN)}	ylr042c::bcKanMX4	Ras2A22	.2442 ± .047	.1575 ± .1189	.0 ± .0316	.0 ± .0631
YLR042C(lf) RSR1(dn) (non-interacting) agar invasion, {medium=SLAD, cell type=2n, vector=B62 (URA_CEN)}	ylr042c::bcKanMX4	rsr1N16	.2442 ± .047	.1575 ± .1189	.2092 ± .0624	.4194 ± .1739
MEP1(lf) RSR1(dn) (non-interacting) agar invasion, {medium=SLAD, cell type=2n, vector=B62 (URA_CEN)}	mep1::bcKanMX4	rsr1N16	.2442 ± .047	.1434 ± .1286	.2092 ± .0624	.3783 ± .2136
HOG1(lf) RSR1(dn) (non-interacting) agar invasion, {medium=SLAD, cell type=2n, vector=B62 (URA_CEN)}	hog1::bcKanMX4	rsr1N16	.2442 ± .047	.986 ± .5599	.2092 ± .0624	1.2848 ± .5353
SFP1(lf) RSR1(dn) (suppression) agar invasion, {medium=SLAD, cell type=2n, vector=B62 (URA_CEN)}	sfp1::bcKanMX4	rsr1N16	.2442 ± .047	.0 ± .0237	.2092 ± .0624	.2792 ± .2472
RSC1(lf) RAS2(dn) (asynthetic) agar invasion, {medium=SLAD, cell type=2n, vector=B62 (URA_CEN)}	rsc1::bcKanMX4	Ras2A22	.2442 ± .047	.0 ± .0832	.0 ± .0316	.0 ± .1154
RSC1(lf) RSR1(dn) (suppression) agar invasion, {medium=SLAD, cell type=2n, vector=B62 (URA_CEN)}	rsc1::bcKanMX4	rsr1N16	.2442 ± .047	.0 ± .0832	.2092 ± .0624	.15 ± .0391
VPS25(lf) RSR1(dn) (non-interacting) agar invasion, {medium=SLAD, cell type=2n, vector=B62 (URA_CEN)}	vps25::bcKanMX4	rsr1N16	.2442 ± .047	-.5216 ± .5216	.2092 ± .0624	-.3325 ± .3325
YPL114W(lf) RAS2(dn) (non-interacting) agar invasion, {medium=SLAD, cell type=2n, vector=B62 (URA_CEN)}	ypl114w::bcKanMX4	Ras2A22	.2442 ± .047	.0 ± .2206	.0 ± .0316	.0 ± .0452
YPL114W(lf) RSR1(dn) (non-interacting) agar invasion, {medium=SLAD, cell type=2n, vector=B62 (URA_CEN)}	ypl114w::bcKanMX4	rsr1N16	.2442 ± .047	.0 ± .2206	.2092 ± .0624	.1048 ± .1234
YOR225W(lf) RAS2(dn) (non-interacting) agar invasion, {medium=SLAD, cell type=2n, vector=B62 (URA_CEN)}	yor225w::bcKanMX4	Ras2A22	.2442 ± .047	.0336 ± .1742	.0 ± .0316	.0933 ± .0419
YOR225W(lf) RSR1(dn) (non-interacting) agar invasion, {medium=SLAD, cell type=2n, vector=B62 (URA_CEN)}	yor225w::bcKanMX4	rsr1N16	.2442 ± .047	.0336 ± .1742	.2092 ± .0624	.0629 ± .0765
YEL033W(lf) RAS2(dn) (suppression) agar invasion, {medium=SLAD, cell type=2n, vector=B62 (URA_CEN)}	yel033w::bcKanMX4	Ras2A22	.2442 ± .047	.148 ± .0418	.0 ± .0316	.2153 ± .1215
SPO12(lf) RAS2(dn) (non-interacting) agar invasion, {medium=SLAD, cell type=2n, vector=B62 (URA_CEN)}	spo12::bcKanMX4	Ras2A22	.2442 ± .047	.1766 ± .1025	.0 ± .0316	.0615 ± .0698
SPO12(lf) RSR1(dn) (non-interacting) agar invasion, {medium=SLAD, cell type=2n, vector=B62 (URA_CEN)}	spo12::bcKanMX4	rsr1N16	.2442 ± .047	.1766 ± .1025	.2092 ± .0624	.2583 ± .1309
YPS1(lf) RAS2(dn) (asynthetic) agar invasion, {medium=SLAD, cell type=2n, vector=B62 (URA_CEN)}	yps1::bcKanMX4	Ras2A22	.2442 ± .047	.0 ± .1236	.0 ± .0316	-.0284 ± .1022
YPS1(lf) RSR1(dn) (suppression) agar invasion, {medium=SLAD, cell type=2n, vector=B62 (URA_CEN)}	yps1::bcKanMX4	rsr1N16	.2442 ± .047	.0 ± .1236	.2092 ± .0624	.2617 ± .1228
COG5(lf) RAS2(dn) (non-interacting) agar invasion, {medium=SLAD, cell type=2n, vector=B62 (URA_CEN)}	ynl051w::bcKanMX4	Ras2A22	.2442 ± .047	.3339 ± .2719	.0 ± .0316	.0575 ± .0676
COG5(lf) RSR1(dn) (non-interacting) agar invasion, {medium=SLAD, cell type=2n, vector=B62 (URA_CEN)}	ynl051w::bcKanMX4	rsr1N16	.2442 ± .047	.3339 ± .2719	.2092 ± .0624	.3409 ± .2797
AKR1(lf) RAS2(dn) (double-nonmonotonic) agar invasion, {medium=SLAD, cell type=2n, vector=B62 (URA_CEN)}	akr1::bcKanMX4	Ras2A22	.2442 ± .047	-.169 ± .1205	.0 ± .0316	.2349 ± .1387
AKR1(lf) RSR1(dn) (conditional) agar invasion, {medium=SLAD, cell type=2n, vector=B62 (URA_CEN)}	akr1::bcKanMX4	rsr1N16	.2442 ± .047	-.169 ± .1205	.2092 ± .0624	.8628 ± .4422
YJL142C(lf) RAS2(dn) (asynthetic) agar invasion, {medium=SLAD, cell type=2n, vector=B62 (URA_CEN)}	yjl142c::bcKanMX4	Ras2A22	.2442 ± .047	.1587 ± .0279	.0 ± .0316	.056 ± .1115
YJL142C(lf) RSR1(dn) (non-interacting) agar invasion, {medium=SLAD, cell type=2n, vector=B62 (URA_CEN)}	yjl142c::bcKanMX4	rsr1N16	.2442 ± .047	.1587 ± .0279	.2092 ± .0624	.0693 ± .0693
GAT4(lf) TEC1(gf) (non-interacting) agar invasion, {medium=SLAD, cell type=2n, vector=B73 (URA_2um)}	gat4::bcKanMX4	TEC1	.2672 ± .033	.21 ± .0229	.2662 ± .0193	.2477 ± .0246
YAK1(lf) CDC42(gf) (epistatic) agar invasion, {medium=SLAD, cell type=2n, vector=B73 (URA_2um)}	yak1::bcKanMX4	CDC42	.2672 ± .033	.0182 ± .0182	.1618 ± .0434	.1212 ± .018
YAK1(lf) FLO8(gf) (additive) agar invasion, {medium=SLAD, cell type=2n, vector=B73 (URA_2um)}	yak1::bcKanMX4	FLO8	.2672 ± .033	.0182 ± .0182	.5608 ± .0318	.3788 ± .0138
YAK1(lf) STE20(gf) (single-nonmonotonic) agar invasion, {medium=SLAD, cell type=2n, vector=B73 (URA_2um)}	yak1::bcKanMX4	STE20	.2672 ± .033	.0182 ± .0182	.1949 ± .0346	.0574 ± .0165
YAK1(lf) STE12(gf) (epistatic) agar invasion, {medium=SLAD, cell type=2n, vector=B73 (URA_2um)}	yak1::bcKanMX4	STE12	.2672 ± .033	.0182 ± .0182	.1792 ± .0279	.0395 ± .016
YAK1(lf) PHD1(gf) (additive) agar invasion, {medium=SLAD, cell type=2n, vector=B73 (URA_2um)}	yak1::bcKanMX4	PHD1	.2672 ± .033	.0182 ± .0182	.7373 ± .0399	.535 ± .0265
YAK1(lf) MSN1(gf) (additive) agar invasion, {medium=SLAD, cell type=2n, vector=B73 (URA_2um)}	yak1::bcKanMX4	MSN1	.2672 ± .033	.0182 ± .0182	.8831 ± .0284	.539 ± .0485
YAK1(lf) GLN3(gf) (epistatic) agar invasion, {medium=SLAD, cell type=2n, vector=B73 (URA_2um)}	yak1::bcKanMX4	GLN3	.2672 ± .033	.0182 ± .0182	.1167 ± .0412	.0 ± .0219
YAK1(lf) BEM1(gf) (conditional) agar invasion, {medium=SLAD, cell type=2n, vector=B73 (URA_2um)}	yak1::bcKanMX4	BEM1	.2672 ± .033	.0182 ± .0182	.3567 ± .0607	.1785 ± .0328
YAK1(lf) TEC1(gf) (conditional) agar invasion, {medium=SLAD, cell type=2n, vector=B73 (URA_2um)}	yak1::bcKanMX4	TEC1	.2672 ± .033	.0182 ± .0182	.2662 ± .0193	.0947 ± .0156
FKH2(lf) TEC1(gf) (suppression) agar invasion, {medium=SLAD, cell type=2n, vector=B73 (URA_2um)}	fkh2::bcKanMX4	TEC1	.2672 ± .033	.1432 ± .0433	.2662 ± .0193	.2509 ± .0206
FLO10(lf) CDC42(gf) (epistatic) agar invasion, {medium=SLAD, cell type=2n, vector=B73 (URA_2um)}	flo10::bcKanMX4	CDC42	.2672 ± .033	.0642 ± .0129	.1618 ± .0434	.1565 ± .0523
FLO10(lf) FLO8(gf) (additive) agar invasion, {medium=SLAD, cell type=2n, vector=B73 (URA_2um)}	flo10::bcKanMX4	FLO8	.2672 ± .033	.0642 ± .0129	.5608 ± .0318	.437 ± .0511
FLO10(lf) STE20(gf) (epistatic) agar invasion, {medium=SLAD, cell type=2n, vector=B73 (URA_2um)}	flo10::bcKanMX4	STE20	.2672 ± .033	.0642 ± .0129	.1949 ± .0346	.1003 ± .036
FLO10(lf) STE12(gf) (epistatic) agar invasion, {medium=SLAD, cell type=2n, vector=B73 (URA_2um)}	flo10::bcKanMX4	STE12	.2672 ± .033	.0642 ± .0129	.1792 ± .0279	.1414 ± .0374
FLO10(lf) PHD1(gf) (additive) agar invasion, {medium=SLAD, cell type=2n, vector=B73 (URA_2um)}	flo10::bcKanMX4	PHD1	.2672 ± .033	.0642 ± .0129	.7373 ± .0399	.5293 ± .0401
FLO10(lf) MSN1(gf) (additive) agar invasion, {medium=SLAD, cell type=2n, vector=B73 (URA_2um)}	flo10::bcKanMX4	MSN1	.2672 ± .033	.0642 ± .0129	.8831 ± .0284	.5488 ± .0527
FLO10(lf) GLN3(gf) (asynthetic) agar invasion, {medium=SLAD, cell type=2n, vector=B73 (URA_2um)}	flo10::bcKanMX4	GLN3	.2672 ± .033	.0642 ± .0129	.1167 ± .0412	.0306 ± .0306
FLO10(lf) BEM1(gf) (suppression) agar invasion, {medium=SLAD, cell type=2n, vector=B73 (URA_2um)}	flo10::bcKanMX4	BEM1	.2672 ± .033	.0642 ± .0129	.3567 ± .0607	.3164 ± .0489
MIH1(lf) TEC1(gf) (conditional) agar invasion, {medium=SLAD, cell type=2n, vector=B73 (URA_2um)}	mih1::bcKanMX4	TEC1	.2672 ± .033	.1101 ± .1101	.2662 ± .0193	.5582 ± .0935
MKS1(lf) CDC42(gf) (suppression) agar invasion, {medium=SLAD, cell type=2n, vector=B73 (URA_2um)}	mks1::bcKanMX4	CDC42	.2672 ± .033	-.0611 ± .0611	.1618 ± .0434	.2355 ± .0759
MKS1(lf) FLO8(gf) (epistatic) agar invasion, {medium=SLAD, cell type=2n, vector=B73 (URA_2um)}	mks1::bcKanMX4	FLO8	.2672 ± .033	-.0611 ± .0611	.5608 ± .0318	.5059 ± .0851
MKS1(lf) STE20(gf) (epistatic) agar invasion, {medium=SLAD, cell type=2n, vector=B73 (URA_2um)}	mks1::bcKanMX4	STE20	.2672 ± .033	-.0611 ± .0611	.1949 ± .0346	.1696 ± .048
MKS1(lf) STE12(gf) (double-nonmonotonic) agar invasion, {medium=SLAD, cell type=2n, vector=B73 (URA_2um)}	mks1::bcKanMX4	STE12	.2672 ± .033	-.0611 ± .0611	.1792 ± .0279	.3116 ± .0546
MKS1(lf) PHD1(gf) (additive) agar invasion, {medium=SLAD, cell type=2n, vector=B73 (URA_2um)}	mks1::bcKanMX4	PHD1	.2672 ± .033	-.0611 ± .0611	.7373 ± .0399	.4223 ± .0827
MKS1(lf) MSN1(gf) (additive) agar invasion, {medium=SLAD, cell type=2n, vector=B73 (URA_2um)}	mks1::bcKanMX4	MSN1	.2672 ± .033	-.0611 ± .0611	.8831 ± .0284	.5337 ± .1348
MKS1(lf) GLN3(gf) (double-nonmonotonic) agar invasion, {medium=SLAD, cell type=2n, vector=B73 (URA_2um)}	mks1::bcKanMX4	GLN3	.2672 ± .033	-.0611 ± .0611	.1167 ± .0412	.4693 ± .179
MKS1(lf) BEM1(gf) (suppression) agar invasion, {medium=SLAD, cell type=2n, vector=B73 (URA_2um)}	mks1::bcKanMX4	BEM1	.2672 ± .033	-.0611 ± .0611	.3567 ± .0607	.2184 ± .0875
FLO10(lf) TEC1(gf) (conditional) agar invasion, {medium=SLAD, cell type=2n, vector=B73 (URA_2um)}	flo10::bcKanMX4	TEC1	.2672 ± .033	.0642 ± .0129	.2662 ± .0193	.1564 ± .0129
MUC1(lf) CDC42(gf) (double-nonmonotonic) agar invasion, {medium=SLAD, cell type=2n, vector=B73 (URA_2um)}	flo11::bcKanMX4	CDC42	.2672 ± .033	-.0628 ± .0254	.1618 ± .0434	.3166 ± .0134
MUC1(lf) FLO8(gf) (additive) agar invasion, {medium=SLAD, cell type=2n, vector=B73 (URA_2um)}	flo11::bcKanMX4	FLO8	.2672 ± .033	-.0628 ± .0254	.5608 ± .0318	.386 ± .0248
MUC1(lf) PHD1(gf) (additive) agar invasion, {medium=SLAD, cell type=2n, vector=B73 (URA_2um)}	flo11::bcKanMX4	PHD1	.2672 ± .033	-.0628 ± .0254	.7373 ± .0399	.4856 ± .0288
MUC1(lf) MSN1(gf) (additive) agar invasion, {medium=SLAD, cell type=2n, vector=B73 (URA_2um)}	flo11::bcKanMX4	MSN1	.2672 ± .033	-.0628 ± .0254	.8831 ± .0284	.4219 ± .033
MUC1(lf) GLN3(gf) (epistatic) agar invasion, {medium=SLAD, cell type=2n, vector=B73 (URA_2um)}	flo11::bcKanMX4	GLN3	.2672 ± .033	-.0628 ± .0254	.1167 ± .0412	.102 ± .0252
MUC1(lf) BEM1(gf) (suppression) agar invasion, {medium=SLAD, cell type=2n, vector=B73 (URA_2um)}	flo11::bcKanMX4	BEM1	.2672 ± .033	-.0628 ± .0254	.3567 ± .0607	.3485 ± .0455
PRY2(lf) CDC42(gf) (non-interacting) agar invasion, {medium=SLAD, cell type=2n, vector=B73 (URA_2um)}	pry2::bcKanMX4	CDC42	.2672 ± .033	.1023 ± .0368	.1618 ± .0434	.1984 ± .0644
PRY2(lf) FLO8(gf) (additive) agar invasion, {medium=SLAD, cell type=2n, vector=B73 (URA_2um)}	pry2::bcKanMX4	FLO8	.2672 ± .033	.1023 ± .0368	.5608 ± .0318	.4498 ± .0422
PRY2(lf) STE20(gf) (epistatic) agar invasion, {medium=SLAD, cell type=2n, vector=B73 (URA_2um)}	pry2::bcKanMX4	STE20	.2672 ± .033	.1023 ± .0368	.1949 ± .0346	.111 ± .0255
PRY2(lf) STE12(gf) (asynthetic) agar invasion, {medium=SLAD, cell type=2n, vector=B73 (URA_2um)}	pry2::bcKanMX4	STE12	.2672 ± .033	.1023 ± .0368	.1792 ± .0279	.1523 ± .0254
PRY2(lf) PHD1(gf) (additive) agar invasion, {medium=SLAD, cell type=2n, vector=B73 (URA_2um)}	pry2::bcKanMX4	PHD1	.2672 ± .033	.1023 ± .0368	.7373 ± .0399	.5604 ± .0392
PRY2(lf) MSN1(gf) (additive) agar invasion, {medium=SLAD, cell type=2n, vector=B73 (URA_2um)}	pry2::bcKanMX4	MSN1	.2672 ± .033	.1023 ± .0368	.8831 ± .0284	.5545 ± .0762
PRY2(lf) GLN3(gf) (asynthetic) agar invasion, {medium=SLAD, cell type=2n, vector=B73 (URA_2um)}	pry2::bcKanMX4	GLN3	.2672 ± .033	.1023 ± .0368	.1167 ± .0412	.0543 ± .0163
PRY2(lf) BEM1(gf) (suppression) agar invasion, {medium=SLAD, cell type=2n, vector=B73 (URA_2um)}	pry2::bcKanMX4	BEM1	.2672 ± .033	.1023 ± .0368	.3567 ± .0607	.3328 ± .0461
PRY2(lf) TEC1(gf) (non-interacting) agar invasion, {medium=SLAD, cell type=2n, vector=B73 (URA_2um)}	pry2::bcKanMX4	TEC1	.2672 ± .033	.1023 ± .0368	.2662 ± .0193	.1618 ± .0321
SPH1(lf) CDC42(gf) (non-interacting) agar invasion, {medium=SLAD, cell type=2n, vector=B73 (URA_2um)}	sph1::bcKanMX4	CDC42	.2672 ± .033	.159 ± .0782	.1618 ± .0434	.2108 ± .0471
SPH1(lf) FLO8(gf) (non-interacting) agar invasion, {medium=SLAD, cell type=2n, vector=B73 (URA_2um)}	sph1::bcKanMX4	FLO8	.2672 ± .033	.159 ± .0782	.5608 ± .0318	.4976 ± .0542
SPH1(lf) STE20(gf) (non-interacting) agar invasion, {medium=SLAD, cell type=2n, vector=B73 (URA_2um)}	sph1::bcKanMX4	STE20	.2672 ± .033	.159 ± .0782	.1949 ± .0346	.1792 ± .0486
SPH1(lf) STE12(gf) (non-interacting) agar invasion, {medium=SLAD, cell type=2n, vector=B73 (URA_2um)}	sph1::bcKanMX4	STE12	.2672 ± .033	.159 ± .0782	.1792 ± .0279	.1491 ± .0617
SPH1(lf) PHD1(gf) (conditional) agar invasion, {medium=SLAD, cell type=2n, vector=B73 (URA_2um)}	sph1::bcKanMX4	PHD1	.2672 ± .033	.159 ± .0782	.7373 ± .0399	.5938 ± .0636
SPH1(lf) MSN1(gf) (conditional) agar invasion, {medium=SLAD, cell type=2n, vector=B73 (URA_2um)}	sph1::bcKanMX4	MSN1	.2672 ± .033	.159 ± .0782	.8831 ± .0284	.568 ± .0493
SPH1(lf) GLN3(gf) (non-interacting) agar invasion, {medium=SLAD, cell type=2n, vector=B73 (URA_2um)}	sph1::bcKanMX4	GLN3	.2672 ± .033	.159 ± .0782	.1167 ± .0412	.4969 ± .4848
SPH1(lf) BEM1(gf) (non-interacting) agar invasion, {medium=SLAD, cell type=2n, vector=B73 (URA_2um)}	sph1::bcKanMX4	BEM1	.2672 ± .033	.159 ± .0782	.3567 ± .0607	.2955 ± .079
SPH1(lf) TEC1(gf) (non-interacting) agar invasion, {medium=SLAD, cell type=2n, vector=B73 (URA_2um)}	sph1::bcKanMX4	TEC1	.2672 ± .033	.159 ± .0782	.2662 ± .0193	.2542 ± .0672
ROX1(lf) CDC42(gf) (non-interacting) agar invasion, {medium=SLAD, cell type=2n, vector=B73 (URA_2um)}	rox1::bcKanMX4	CDC42	.2672 ± .033	.212 ± .0417	.1618 ± .0434	.2591 ± .0264
ROX1(lf) FLO8(gf) (non-interacting) agar invasion, {medium=SLAD, cell type=2n, vector=B73 (URA_2um)}	rox1::bcKanMX4	FLO8	.2672 ± .033	.212 ± .0417	.5608 ± .0318	.5085 ± .0404
ROX1(lf) STE20(gf) (non-interacting) agar invasion, {medium=SLAD, cell type=2n, vector=B73 (URA_2um)}	rox1::bcKanMX4	STE20	.2672 ± .033	.212 ± .0417	.1949 ± .0346	.1775 ± .0458
ROX1(lf) STE12(gf) (non-interacting) agar invasion, {medium=SLAD, cell type=2n, vector=B73 (URA_2um)}	rox1::bcKanMX4	STE12	.2672 ± .033	.212 ± .0417	.1792 ± .0279	.2632 ± .0581
ROX1(lf) PHD1(gf) (conditional) agar invasion, {medium=SLAD, cell type=2n, vector=B73 (URA_2um)}	rox1::bcKanMX4	PHD1	.2672 ± .033	.212 ± .0417	.7373 ± .0399	.6049 ± .0473
ROX1(lf) MSN1(gf) (conditional) agar invasion, {medium=SLAD, cell type=2n, vector=B73 (URA_2um)}	rox1::bcKanMX4	MSN1	.2672 ± .033	.212 ± .0417	.8831 ± .0284	.4952 ± .0385
ROX1(lf) GLN3(gf) (conditional) agar invasion, {medium=SLAD, cell type=2n, vector=B73 (URA_2um)}	rox1::bcKanMX4	GLN3	.2672 ± .033	.212 ± .0417	.1167 ± .0412	.0251 ± .0251
ROX1(lf) BEM1(gf) (non-interacting) agar invasion, {medium=SLAD, cell type=2n, vector=B73 (URA_2um)}	rox1::bcKanMX4	BEM1	.2672 ± .033	.212 ± .0417	.3567 ± .0607	.3492 ± .0436
ROX1(lf) TEC1(gf) (non-interacting) agar invasion, {medium=SLAD, cell type=2n, vector=B73 (URA_2um)}	rox1::bcKanMX4	TEC1	.2672 ± .033	.212 ± .0417	.2662 ± .0193	.3026 ± .057
TEC1(lf) CDC42(gf) (single-nonmonotonic) agar invasion, {medium=SLAD, cell type=2n, vector=B73 (URA_2um)}	tec1::bcKanMX4	CDC42	.2672 ± .033	-.0391 ± .0369	.1618 ± .0434	.0258 ± .0168
TEC1(lf) FLO8(gf) (additive) agar invasion, {medium=SLAD, cell type=2n, vector=B73 (URA_2um)}	tec1::bcKanMX4	FLO8	.2672 ± .033	-.0391 ± .0369	.5608 ± .0318	.2254 ± .0343
TEC1(lf) STE20(gf) (epistatic) agar invasion, {medium=SLAD, cell type=2n, vector=B73 (URA_2um)}	tec1::bcKanMX4	STE20	.2672 ± .033	-.0391 ± .0369	.1949 ± .0346	-.0177 ± .0129
TEC1(lf) STE12(gf) (epistatic) agar invasion, {medium=SLAD, cell type=2n, vector=B73 (URA_2um)}	tec1::bcKanMX4	STE12	.2672 ± .033	-.0391 ± .0369	.1792 ± .0279	-.0182 ± .0129
TEC1(lf) PHD1(gf) (additive) agar invasion, {medium=SLAD, cell type=2n, vector=B73 (URA_2um)}	tec1::bcKanMX4	PHD1	.2672 ± .033	-.0391 ± .0369	.7373 ± .0399	.171 ± .0239
TEC1(lf) MSN1(gf) (additive) agar invasion, {medium=SLAD, cell type=2n, vector=B73 (URA_2um)}	tec1::bcKanMX4	MSN1	.2672 ± .033	-.0391 ± .0369	.8831 ± .0284	.424 ± .0502
TEC1(lf) GLN3(gf) (epistatic) agar invasion, {medium=SLAD, cell type=2n, vector=B73 (URA_2um)}	tec1::bcKanMX4	GLN3	.2672 ± .033	-.0391 ± .0369	.1167 ± .0412	-.0197 ± .0129
TEC1(lf) BEM1(gf) (conditional) agar invasion, {medium=SLAD, cell type=2n, vector=B73 (URA_2um)}	tec1::bcKanMX4	BEM1	.2672 ± .033	-.0391 ± .0369	.3567 ± .0607	.0392 ± .0282
CLA4(lf) TEC1(gf) (non-interacting) agar invasion, {medium=SLAD, cell type=2n, vector=B73 (URA_2um)}	cla4::bcKanMX4	TEC1	.2672 ± .033	.0 ± .0385	.2662 ± .0193	.0 ± .0229
CLB1(lf) CDC42(gf) (non-interacting) agar invasion, {medium=SLAD, cell type=2n, vector=B73 (URA_2um)}	clb1::bcKanMX4	CDC42	.2672 ± .033	.1012 ± .0385	.1618 ± .0434	.2288 ± .0384
CLB1(lf) FLO8(gf) (additive) agar invasion, {medium=SLAD, cell type=2n, vector=B73 (URA_2um)}	clb1::bcKanMX4	FLO8	.2672 ± .033	.1012 ± .0385	.5608 ± .0318	.5024 ± .0171
CLB1(lf) STE20(gf) (asynthetic) agar invasion, {medium=SLAD, cell type=2n, vector=B73 (URA_2um)}	clb1::bcKanMX4	STE20	.2672 ± .033	.1012 ± .0385	.1949 ± .0346	.1532 ± .0205
CLB1(lf) STE12(gf) (epistatic) agar invasion, {medium=SLAD, cell type=2n, vector=B73 (URA_2um)}	clb1::bcKanMX4	STE12	.2672 ± .033	.1012 ± .0385	.1792 ± .0279	.1907 ± .0174
CLB1(lf) PHD1(gf) (additive) agar invasion, {medium=SLAD, cell type=2n, vector=B73 (URA_2um)}	clb1::bcKanMX4	PHD1	.2672 ± .033	.1012 ± .0385	.7373 ± .0399	.5899 ± .0129
CLB1(lf) MSN1(gf) (additive) agar invasion, {medium=SLAD, cell type=2n, vector=B73 (URA_2um)}	clb1::bcKanMX4	MSN1	.2672 ± .033	.1012 ± .0385	.8831 ± .0284	.6248 ± .0244
CLB1(lf) GLN3(gf) (asynthetic) agar invasion, {medium=SLAD, cell type=2n, vector=B73 (URA_2um)}	clb1::bcKanMX4	GLN3	.2672 ± .033	.1012 ± .0385	.1167 ± .0412	.0544 ± .0149
CLB1(lf) BEM1(gf) (suppression) agar invasion, {medium=SLAD, cell type=2n, vector=B73 (URA_2um)}	clb1::bcKanMX4	BEM1	.2672 ± .033	.1012 ± .0385	.3567 ± .0607	.3441 ± .0129
WHI3(lf) CDC42(gf) (epistatic) agar invasion, {medium=SLAD, cell type=2n, vector=B73 (URA_2um)}	whi3::bcKanMX4	CDC42	.2672 ± .033	-.0129 ± .0129	.1618 ± .0434	-.0181 ± .0129
WHI3(lf) FLO8(gf) (epistatic) agar invasion, {medium=SLAD, cell type=2n, vector=B73 (URA_2um)}	whi3::bcKanMX4	FLO8	.2672 ± .033	-.0129 ± .0129	.5608 ± .0318	.0167 ± .0167
WHI3(lf) STE20(gf) (epistatic) agar invasion, {medium=SLAD, cell type=2n, vector=B73 (URA_2um)}	whi3::bcKanMX4	STE20	.2672 ± .033	-.0129 ± .0129	.1949 ± .0346	-.0211 ± .0129
WHI3(lf) STE12(gf) (epistatic) agar invasion, {medium=SLAD, cell type=2n, vector=B73 (URA_2um)}	whi3::bcKanMX4	STE12	.2672 ± .033	-.0129 ± .0129	.1792 ± .0279	-.0318 ± .0129
WHI3(lf) PHD1(gf) (additive) agar invasion, {medium=SLAD, cell type=2n, vector=B73 (URA_2um)}	whi3::bcKanMX4	PHD1	.2672 ± .033	-.0129 ± .0129	.7373 ± .0399	.0291 ± .0129
WHI3(lf) MSN1(gf) (additive) agar invasion, {medium=SLAD, cell type=2n, vector=B73 (URA_2um)}	whi3::bcKanMX4	MSN1	.2672 ± .033	-.0129 ± .0129	.8831 ± .0284	.0866 ± .0146
WHI3(lf) GLN3(gf) (epistatic) agar invasion, {medium=SLAD, cell type=2n, vector=B73 (URA_2um)}	whi3::bcKanMX4	GLN3	.2672 ± .033	-.0129 ± .0129	.1167 ± .0412	-.0237 ± .0129
WHI3(lf) BEM1(gf) (non-interacting) agar invasion, {medium=SLAD, cell type=2n, vector=B73 (URA_2um)}	whi3::bcKanMX4	BEM1	.2672 ± .033	-.0129 ± .0129	.3567 ± .0607	.0 ± .0137
WHI3(lf) TEC1(gf) (non-interacting) agar invasion, {medium=SLAD, cell type=2n, vector=B73 (URA_2um)}	whi3::bcKanMX4	TEC1	.2672 ± .033	-.0129 ± .0129	.2662 ± .0193	-.016 ± .0129
SNF1(lf) CDC42(gf) (epistatic) agar invasion, {medium=SLAD, cell type=2n, vector=B73 (URA_2um)}	snf1::bcKanMX4	CDC42	.2672 ± .033	.0303 ± .0303	.1618 ± .0434	.0333 ± .0333
SNF1(lf) FLO8(gf) (additive) agar invasion, {medium=SLAD, cell type=2n, vector=B73 (URA_2um)}	snf1::bcKanMX4	FLO8	.2672 ± .033	.0303 ± .0303	.5608 ± .0318	.2181 ± .016
SNF1(lf) STE20(gf) (epistatic) agar invasion, {medium=SLAD, cell type=2n, vector=B73 (URA_2um)}	snf1::bcKanMX4	STE20	.2672 ± .033	.0303 ± .0303	.1949 ± .0346	.0529 ± .0505
SNF1(lf) STE12(gf) (epistatic) agar invasion, {medium=SLAD, cell type=2n, vector=B73 (URA_2um)}	snf1::bcKanMX4	STE12	.2672 ± .033	.0303 ± .0303	.1792 ± .0279	.0425 ± .0425
SNF1(lf) PHD1(gf) (additive) agar invasion, {medium=SLAD, cell type=2n, vector=B73 (URA_2um)}	snf1::bcKanMX4	PHD1	.2672 ± .033	.0303 ± .0303	.7373 ± .0399	.2139 ± .0362
SNF1(lf) MSN1(gf) (additive) agar invasion, {medium=SLAD, cell type=2n, vector=B73 (URA_2um)}	snf1::bcKanMX4	MSN1	.2672 ± .033	.0303 ± .0303	.8831 ± .0284	.3487 ± .0286
SNF1(lf) GLN3(gf) (epistatic) agar invasion, {medium=SLAD, cell type=2n, vector=B73 (URA_2um)}	snf1::bcKanMX4	GLN3	.2672 ± .033	.0303 ± .0303	.1167 ± .0412	.0241 ± .0241
SNF1(lf) TEC1(gf) (conditional) agar invasion, {medium=SLAD, cell type=2n, vector=B73 (URA_2um)}	snf1::bcKanMX4	TEC1	.2672 ± .033	.0303 ± .0303	.2662 ± .0193	.1183 ± .0521
SSA4(lf) CDC42(gf) (epistatic) agar invasion, {medium=SLAD, cell type=2n, vector=B73 (URA_2um)}	ssa4::bcKanMX4	CDC42	.2672 ± .033	.0 ± .0175	.1618 ± .0434	.1601 ± .0203
SSA4(lf) FLO8(gf) (additive) agar invasion, {medium=SLAD, cell type=2n, vector=B73 (URA_2um)}	ssa4::bcKanMX4	FLO8	.2672 ± .033	.0 ± .0175	.5608 ± .0318	.367 ± .0138
SSA4(lf) STE20(gf) (single-nonmonotonic) agar invasion, {medium=SLAD, cell type=2n, vector=B73 (URA_2um)}	ssa4::bcKanMX4	STE20	.2672 ± .033	.0 ± .0175	.1949 ± .0346	.0938 ± .0248
SSA4(lf) STE12(gf) (single-nonmonotonic) agar invasion, {medium=SLAD, cell type=2n, vector=B73 (URA_2um)}	ssa4::bcKanMX4	STE12	.2672 ± .033	.0 ± .0175	.1792 ± .0279	.0857 ± .0318
SSA4(lf) PHD1(gf) (additive) agar invasion, {medium=SLAD, cell type=2n, vector=B73 (URA_2um)}	ssa4::bcKanMX4	PHD1	.2672 ± .033	.0 ± .0175	.7373 ± .0399	.4348 ± .0267
SSA4(lf) MSN1(gf) (additive) agar invasion, {medium=SLAD, cell type=2n, vector=B73 (URA_2um)}	ssa4::bcKanMX4	MSN1	.2672 ± .033	.0 ± .0175	.8831 ± .0284	.4411 ± .0453
SSA4(lf) GLN3(gf) (epistatic) agar invasion, {medium=SLAD, cell type=2n, vector=B73 (URA_2um)}	ssa4::bcKanMX4	GLN3	.2672 ± .033	.0 ± .0175	.1167 ± .0412	-.0234 ± .0234
SSA4(lf) BEM1(gf) (suppression) agar invasion, {medium=SLAD, cell type=2n, vector=B73 (URA_2um)}	ssa4::bcKanMX4	BEM1	.2672 ± .033	.0 ± .0175	.3567 ± .0607	.2243 ± .0503
SSA4(lf) TEC1(gf) (conditional) agar invasion, {medium=SLAD, cell type=2n, vector=B73 (URA_2um)}	ssa4::bcKanMX4	TEC1	.2672 ± .033	.0 ± .0175	.2662 ± .0193	.1375 ± .0284
PCL1(lf) CDC42(gf) (double-nonmonotonic) agar invasion, {medium=SLAD, cell type=2n, vector=B73 (URA_2um)}	pcl1::bcKanMX4	CDC42	.2672 ± .033	.12 ± .0385	.1618 ± .0434	.2694 ± .0287
PCL1(lf) FLO8(gf) (epistatic) agar invasion, {medium=SLAD, cell type=2n, vector=B73 (URA_2um)}	pcl1::bcKanMX4	FLO8	.2672 ± .033	.12 ± .0385	.5608 ± .0318	.524 ± .0163
PCL1(lf) STE20(gf) (epistatic) agar invasion, {medium=SLAD, cell type=2n, vector=B73 (URA_2um)}	pcl1::bcKanMX4	STE20	.2672 ± .033	.12 ± .0385	.1949 ± .0346	.2061 ± .0266
PCL1(lf) STE12(gf) (asynthetic) agar invasion, {medium=SLAD, cell type=2n, vector=B73 (URA_2um)}	pcl1::bcKanMX4	STE12	.2672 ± .033	.12 ± .0385	.1792 ± .0279	.1786 ± .0244
PCL1(lf) PHD1(gf) (additive) agar invasion, {medium=SLAD, cell type=2n, vector=B73 (URA_2um)}	pcl1::bcKanMX4	PHD1	.2672 ± .033	.12 ± .0385	.7373 ± .0399	.5843 ± .0298
PCL1(lf) MSN1(gf) (additive) agar invasion, {medium=SLAD, cell type=2n, vector=B73 (URA_2um)}	pcl1::bcKanMX4	MSN1	.2672 ± .033	.12 ± .0385	.8831 ± .0284	.6016 ± .0255
PCL1(lf) GLN3(gf) (additive) agar invasion, {medium=SLAD, cell type=2n, vector=B73 (URA_2um)}	pcl1::bcKanMX4	GLN3	.2672 ± .033	.12 ± .0385	.1167 ± .0412	.0418 ± .0305
PCL1(lf) BEM1(gf) (suppression) agar invasion, {medium=SLAD, cell type=2n, vector=B73 (URA_2um)}	pcl1::bcKanMX4	BEM1	.2672 ± .033	.12 ± .0385	.3567 ± .0607	.3491 ± .0265
PCL1(lf) TEC1(gf) (suppression) agar invasion, {medium=SLAD, cell type=2n, vector=B73 (URA_2um)}	pcl1::bcKanMX4	TEC1	.2672 ± .033	.12 ± .0385	.2662 ± .0193	.297 ± .0249
YGR149W(lf) CDC42(gf) (epistatic) agar invasion, {medium=SLAD, cell type=2n, vector=B73 (URA_2um)}	ygr149w::bcKanMX4	CDC42	.2672 ± .033	.0147 ± .0147	.1618 ± .0434	.1493 ± .022
YGR149W(lf) FLO8(gf) (additive) agar invasion, {medium=SLAD, cell type=2n, vector=B73 (URA_2um)}	ygr149w::bcKanMX4	FLO8	.2672 ± .033	.0147 ± .0147	.5608 ± .0318	.3909 ± .0218
YGR149W(lf) STE20(gf) (single-nonmonotonic) agar invasion, {medium=SLAD, cell type=2n, vector=B73 (URA_2um)}	ygr149w::bcKanMX4	STE20	.2672 ± .033	.0147 ± .0147	.1949 ± .0346	.1002 ± .0129
YGR149W(lf) STE12(gf) (single-nonmonotonic) agar invasion, {medium=SLAD, cell type=2n, vector=B73 (URA_2um)}	ygr149w::bcKanMX4	STE12	.2672 ± .033	.0147 ± .0147	.1792 ± .0279	.0854 ± .0137
YGR149W(lf) PHD1(gf) (additive) agar invasion, {medium=SLAD, cell type=2n, vector=B73 (URA_2um)}	ygr149w::bcKanMX4	PHD1	.2672 ± .033	.0147 ± .0147	.7373 ± .0399	.4174 ± .033
YGR149W(lf) MSN1(gf) (additive) agar invasion, {medium=SLAD, cell type=2n, vector=B73 (URA_2um)}	ygr149w::bcKanMX4	MSN1	.2672 ± .033	.0147 ± .0147	.8831 ± .0284	.4006 ± .0222
YGR149W(lf) GLN3(gf) (epistatic) agar invasion, {medium=SLAD, cell type=2n, vector=B73 (URA_2um)}	ygr149w::bcKanMX4	GLN3	.2672 ± .033	.0147 ± .0147	.1167 ± .0412	.0 ± .0129
YGR149W(lf) BEM1(gf) (suppression) agar invasion, {medium=SLAD, cell type=2n, vector=B73 (URA_2um)}	ygr149w::bcKanMX4	BEM1	.2672 ± .033	.0147 ± .0147	.3567 ± .0607	.213 ± .0619
YGR149W(lf) TEC1(gf) (conditional) agar invasion, {medium=SLAD, cell type=2n, vector=B73 (URA_2um)}	ygr149w::bcKanMX4	TEC1	.2672 ± .033	.0147 ± .0147	.2662 ± .0193	.1452 ± .0241
DIG2(lf) CDC42(gf) (asynthetic) agar invasion, {medium=SLAD, cell type=2n, vector=B73 (URA_2um)}	dig2::bcKanMX4	CDC42	.2672 ± .033	.0577 ± .0577	.1618 ± .0434	.1187 ± .0232
DIG2(lf) FLO8(gf) (additive) agar invasion, {medium=SLAD, cell type=2n, vector=B73 (URA_2um)}	dig2::bcKanMX4	FLO8	.2672 ± .033	.0577 ± .0577	.5608 ± .0318	.4429 ± .0315
DIG2(lf) STE20(gf) (epistatic) agar invasion, {medium=SLAD, cell type=2n, vector=B73 (URA_2um)}	dig2::bcKanMX4	STE20	.2672 ± .033	.0577 ± .0577	.1949 ± .0346	.075 ± .0129
DIG2(lf) STE12(gf) (epistatic) agar invasion, {medium=SLAD, cell type=2n, vector=B73 (URA_2um)}	dig2::bcKanMX4	STE12	.2672 ± .033	.0577 ± .0577	.1792 ± .0279	.0405 ± .0201
DIG2(lf) PHD1(gf) (additive) agar invasion, {medium=SLAD, cell type=2n, vector=B73 (URA_2um)}	dig2::bcKanMX4	PHD1	.2672 ± .033	.0577 ± .0577	.7373 ± .0399	.5441 ± .029
DIG2(lf) MSN1(gf) (additive) agar invasion, {medium=SLAD, cell type=2n, vector=B73 (URA_2um)}	dig2::bcKanMX4	MSN1	.2672 ± .033	.0577 ± .0577	.8831 ± .0284	.5511 ± .0314
DIG2(lf) GLN3(gf) (asynthetic) agar invasion, {medium=SLAD, cell type=2n, vector=B73 (URA_2um)}	dig2::bcKanMX4	GLN3	.2672 ± .033	.0577 ± .0577	.1167 ± .0412	.0013 ± .0361
DIG2(lf) BEM1(gf) (conditional) agar invasion, {medium=SLAD, cell type=2n, vector=B73 (URA_2um)}	dig2::bcKanMX4	BEM1	.2672 ± .033	.0577 ± .0577	.3567 ± .0607	.1464 ± .0204
RIM8(lf) CDC42(gf) (epistatic) agar invasion, {medium=SLAD, cell type=2n, vector=B73 (URA_2um)}	rim8::bcKanMX4	CDC42	.2672 ± .033	-.0397 ± .0308	.1618 ± .0434	-.0177 ± .0129
RIM8(lf) FLO8(gf) (additive) agar invasion, {medium=SLAD, cell type=2n, vector=B73 (URA_2um)}	rim8::bcKanMX4	FLO8	.2672 ± .033	-.0397 ± .0308	.5608 ± .0318	.0197 ± .0197
RIM8(lf) STE20(gf) (epistatic) agar invasion, {medium=SLAD, cell type=2n, vector=B73 (URA_2um)}	rim8::bcKanMX4	STE20	.2672 ± .033	-.0397 ± .0308	.1949 ± .0346	.0 ± .0129
RIM8(lf) STE12(gf) (epistatic) agar invasion, {medium=SLAD, cell type=2n, vector=B73 (URA_2um)}	rim8::bcKanMX4	STE12	.2672 ± .033	-.0397 ± .0308	.1792 ± .0279	.0 ± .0129
RIM8(lf) PHD1(gf) (epistatic) agar invasion, {medium=SLAD, cell type=2n, vector=B73 (URA_2um)}	rim8::bcKanMX4	PHD1	.2672 ± .033	-.0397 ± .0308	.7373 ± .0399	-.0177 ± .0129
RIM8(lf) MSN1(gf) (additive) agar invasion, {medium=SLAD, cell type=2n, vector=B73 (URA_2um)}	rim8::bcKanMX4	MSN1	.2672 ± .033	-.0397 ± .0308	.8831 ± .0284	.1285 ± .0399
RIM8(lf) GLN3(gf) (epistatic) agar invasion, {medium=SLAD, cell type=2n, vector=B73 (URA_2um)}	rim8::bcKanMX4	GLN3	.2672 ± .033	-.0397 ± .0308	.1167 ± .0412	.0 ± .0132
RIM8(lf) BEM1(gf) (non-interacting) agar invasion, {medium=SLAD, cell type=2n, vector=B73 (URA_2um)}	rim8::bcKanMX4	BEM1	.2672 ± .033	-.0397 ± .0308	.3567 ± .0607	.0 ± .0147
RIM8(lf) TEC1(gf) (non-interacting) agar invasion, {medium=SLAD, cell type=2n, vector=B73 (URA_2um)}	rim8::bcKanMX4	TEC1	.2672 ± .033	-.0397 ± .0308	.2662 ± .0193	.0 ± .0129
TPK1(lf) CDC42(gf) (epistatic) agar invasion, {medium=SLAD, cell type=2n, vector=B73 (URA_2um)}	tpk1::bcKanMX4	CDC42	.2672 ± .033	.6094 ± .0411	.1618 ± .0434	.5575 ± .0899
TPK1(lf) FLO8(gf) (asynthetic) agar invasion, {medium=SLAD, cell type=2n, vector=B73 (URA_2um)}	tpk1::bcKanMX4	FLO8	.2672 ± .033	.6094 ± .0411	.5608 ± .0318	.5838 ± .0647
TPK1(lf) STE20(gf) (additive) agar invasion, {medium=SLAD, cell type=2n, vector=B73 (URA_2um)}	tpk1::bcKanMX4	STE20	.2672 ± .033	.6094 ± .0411	.1949 ± .0346	.3109 ± .0574
TPK1(lf) STE12(gf) (additive) agar invasion, {medium=SLAD, cell type=2n, vector=B73 (URA_2um)}	tpk1::bcKanMX4	STE12	.2672 ± .033	.6094 ± .0411	.1792 ± .0279	.3822 ± .0538
TPK1(lf) PHD1(gf) (epistatic) agar invasion, {medium=SLAD, cell type=2n, vector=B73 (URA_2um)}	tpk1::bcKanMX4	PHD1	.2672 ± .033	.6094 ± .0411	.7373 ± .0399	.7405 ± .0607
TPK1(lf) MSN1(gf) (epistatic) agar invasion, {medium=SLAD, cell type=2n, vector=B73 (URA_2um)}	tpk1::bcKanMX4	MSN1	.2672 ± .033	.6094 ± .0411	.8831 ± .0284	.6496 ± .085
TPK1(lf) GLN3(gf) (epistatic) agar invasion, {medium=SLAD, cell type=2n, vector=B73 (URA_2um)}	tpk1::bcKanMX4	GLN3	.2672 ± .033	.6094 ± .0411	.1167 ± .0412	.168 ± .0275
TPK1(lf) BEM1(gf) (non-interacting) agar invasion, {medium=SLAD, cell type=2n, vector=B73 (URA_2um)}	tpk1::bcKanMX4	BEM1	.2672 ± .033	.6094 ± .0411	.3567 ± .0607	.6233 ± .0627
TPK1(lf) TEC1(gf) (conditional) agar invasion, {medium=SLAD, cell type=2n, vector=B73 (URA_2um)}	tpk1::bcKanMX4	TEC1	.2672 ± .033	.6094 ± .0411	.2662 ± .0193	.3717 ± .0509
YLR414C(lf) CDC42(gf) (epistatic) agar invasion, {medium=SLAD, cell type=2n, vector=B73 (URA_2um)}	ylr414c::bcKanMX4	CDC42	.2672 ± .033	.0399 ± .0647	.1618 ± .0434	.1366 ± .0241
YLR414C(lf) FLO8(gf) (additive) agar invasion, {medium=SLAD, cell type=2n, vector=B73 (URA_2um)}	ylr414c::bcKanMX4	FLO8	.2672 ± .033	.0399 ± .0647	.5608 ± .0318	.3317 ± .0156
YLR414C(lf) STE20(gf) (asynthetic) agar invasion, {medium=SLAD, cell type=2n, vector=B73 (URA_2um)}	ylr414c::bcKanMX4	STE20	.2672 ± .033	.0399 ± .0647	.1949 ± .0346	.1332 ± .0498
YLR414C(lf) STE12(gf) (epistatic) agar invasion, {medium=SLAD, cell type=2n, vector=B73 (URA_2um)}	ylr414c::bcKanMX4	STE12	.2672 ± .033	.0399 ± .0647	.1792 ± .0279	.0626 ± .0262
YLR414C(lf) PHD1(gf) (additive) agar invasion, {medium=SLAD, cell type=2n, vector=B73 (URA_2um)}	ylr414c::bcKanMX4	PHD1	.2672 ± .033	.0399 ± .0647	.7373 ± .0399	.3767 ± .0129
YLR414C(lf) MSN1(gf) (additive) agar invasion, {medium=SLAD, cell type=2n, vector=B73 (URA_2um)}	ylr414c::bcKanMX4	MSN1	.2672 ± .033	.0399 ± .0647	.8831 ± .0284	.3727 ± .0221
YLR414C(lf) GLN3(gf) (asynthetic) agar invasion, {medium=SLAD, cell type=2n, vector=B73 (URA_2um)}	ylr414c::bcKanMX4	GLN3	.2672 ± .033	.0399 ± .0647	.1167 ± .0412	.0319 ± .1015
YLR414C(lf) BEM1(gf) (conditional) agar invasion, {medium=SLAD, cell type=2n, vector=B73 (URA_2um)}	ylr414c::bcKanMX4	BEM1	.2672 ± .033	.0399 ± .0647	.3567 ± .0607	.1781 ± .0401
YLR414C(lf) TEC1(gf) (conditional) agar invasion, {medium=SLAD, cell type=2n, vector=B73 (URA_2um)}	ylr414c::bcKanMX4	TEC1	.2672 ± .033	.0399 ± .0647	.2662 ± .0193	.1666 ± .0555
PAM1(lf) CDC42(gf) (asynthetic) agar invasion, {medium=SLAD, cell type=2n, vector=B73 (URA_2um)}	pam1::bcKanMX4	CDC42	.2672 ± .033	.0972 ± .0644	.1618 ± .0434	.1362 ± .0224
PAM1(lf) FLO8(gf) (additive) agar invasion, {medium=SLAD, cell type=2n, vector=B73 (URA_2um)}	pam1::bcKanMX4	FLO8	.2672 ± .033	.0972 ± .0644	.5608 ± .0318	.3799 ± .0323
PAM1(lf) STE20(gf) (asynthetic) agar invasion, {medium=SLAD, cell type=2n, vector=B73 (URA_2um)}	pam1::bcKanMX4	STE20	.2672 ± .033	.0972 ± .0644	.1949 ± .0346	.1028 ± .0668
PAM1(lf) STE12(gf) (asynthetic) agar invasion, {medium=SLAD, cell type=2n, vector=B73 (URA_2um)}	pam1::bcKanMX4	STE12	.2672 ± .033	.0972 ± .0644	.1792 ± .0279	.058 ± .0255
PAM1(lf) PHD1(gf) (additive) agar invasion, {medium=SLAD, cell type=2n, vector=B73 (URA_2um)}	pam1::bcKanMX4	PHD1	.2672 ± .033	.0972 ± .0644	.7373 ± .0399	.4035 ± .0281
PAM1(lf) MSN1(gf) (additive) agar invasion, {medium=SLAD, cell type=2n, vector=B73 (URA_2um)}	pam1::bcKanMX4	MSN1	.2672 ± .033	.0972 ± .0644	.8831 ± .0284	.3813 ± .0129
PAM1(lf) GLN3(gf) (non-interacting) agar invasion, {medium=SLAD, cell type=2n, vector=B73 (URA_2um)}	pam1::bcKanMX4	GLN3	.2672 ± .033	.0972 ± .0644	.1167 ± .0412	.2663 ± .2144
PAM1(lf) BEM1(gf) (non-interacting) agar invasion, {medium=SLAD, cell type=2n, vector=B73 (URA_2um)}	pam1::bcKanMX4	BEM1	.2672 ± .033	.0972 ± .0644	.3567 ± .0607	.1131 ± .0409
PAM1(lf) TEC1(gf) (non-interacting) agar invasion, {medium=SLAD, cell type=2n, vector=B73 (URA_2um)}	pam1::bcKanMX4	TEC1	.2672 ± .033	.0972 ± .0644	.2662 ± .0193	.1974 ± .0551
XBP1(lf) CDC42(gf) (non-interacting) agar invasion, {medium=SLAD, cell type=2n, vector=B73 (URA_2um)}	xbp1::bcKanMX4	CDC42	.2672 ± .033	.2154 ± .0254	.1618 ± .0434	.2128 ± .0354
XBP1(lf) FLO8(gf) (conditional) agar invasion, {medium=SLAD, cell type=2n, vector=B73 (URA_2um)}	xbp1::bcKanMX4	FLO8	.2672 ± .033	.2154 ± .0254	.5608 ± .0318	.4525 ± .0607
XBP1(lf) STE20(gf) (non-interacting) agar invasion, {medium=SLAD, cell type=2n, vector=B73 (URA_2um)}	xbp1::bcKanMX4	STE20	.2672 ± .033	.2154 ± .0254	.1949 ± .0346	.1322 ± .031
XBP1(lf) STE12(gf) (non-interacting) agar invasion, {medium=SLAD, cell type=2n, vector=B73 (URA_2um)}	xbp1::bcKanMX4	STE12	.2672 ± .033	.2154 ± .0254	.1792 ± .0279	.16 ± .0201
XBP1(lf) PHD1(gf) (conditional) agar invasion, {medium=SLAD, cell type=2n, vector=B73 (URA_2um)}	xbp1::bcKanMX4	PHD1	.2672 ± .033	.2154 ± .0254	.7373 ± .0399	.6202 ± .0715
XBP1(lf) MSN1(gf) (conditional) agar invasion, {medium=SLAD, cell type=2n, vector=B73 (URA_2um)}	xbp1::bcKanMX4	MSN1	.2672 ± .033	.2154 ± .0254	.8831 ± .0284	.6088 ± .0594
XBP1(lf) GLN3(gf) (conditional) agar invasion, {medium=SLAD, cell type=2n, vector=B73 (URA_2um)}	xbp1::bcKanMX4	GLN3	.2672 ± .033	.2154 ± .0254	.1167 ± .0412	.03 ± .0292
XBP1(lf) BEM1(gf) (non-interacting) agar invasion, {medium=SLAD, cell type=2n, vector=B73 (URA_2um)}	xbp1::bcKanMX4	BEM1	.2672 ± .033	.2154 ± .0254	.3567 ± .0607	.3775 ± .046
XBP1(lf) TEC1(gf) (non-interacting) agar invasion, {medium=SLAD, cell type=2n, vector=B73 (URA_2um)}	xbp1::bcKanMX4	TEC1	.2672 ± .033	.2154 ± .0254	.2662 ± .0193	.1697 ± .0408
BUD8(lf) TEC1(gf) (conditional) agar invasion, {medium=SLAD, cell type=2n, vector=B73 (URA_2um)}	bud8::bcKanMX4	TEC1	.2672 ± .033	-.089 ± .0358	.2662 ± .0193	-.0187 ± .0129
CAR2(lf) CDC42(gf) (non-interacting) agar invasion, {medium=SLAD, cell type=2n, vector=B73 (URA_2um)}	car2::bcKanMX4	CDC42	.2672 ± .033	.3642 ± .0671	.1618 ± .0434	.1661 ± .0375
CAR2(lf) FLO8(gf) (non-interacting) agar invasion, {medium=SLAD, cell type=2n, vector=B73 (URA_2um)}	car2::bcKanMX4	FLO8	.2672 ± .033	.3642 ± .0671	.5608 ± .0318	.5352 ± .0463
CAR2(lf) STE20(gf) (non-interacting) agar invasion, {medium=SLAD, cell type=2n, vector=B73 (URA_2um)}	car2::bcKanMX4	STE20	.2672 ± .033	.3642 ± .0671	.1949 ± .0346	.2424 ± .0922
CAR2(lf) STE12(gf) (suppression) agar invasion, {medium=SLAD, cell type=2n, vector=B73 (URA_2um)}	car2::bcKanMX4	STE12	.2672 ± .033	.3642 ± .0671	.1792 ± .0279	.3369 ± .0548
CAR2(lf) PHD1(gf) (conditional) agar invasion, {medium=SLAD, cell type=2n, vector=B73 (URA_2um)}	car2::bcKanMX4	PHD1	.2672 ± .033	.3642 ± .0671	.7373 ± .0399	.9504 ± .0713
CAR2(lf) MSN1(gf) (non-interacting) agar invasion, {medium=SLAD, cell type=2n, vector=B73 (URA_2um)}	car2::bcKanMX4	MSN1	.2672 ± .033	.3642 ± .0671	.8831 ± .0284	.9088 ± .0623
CAR2(lf) GLN3(gf) (conditional) agar invasion, {medium=SLAD, cell type=2n, vector=B73 (URA_2um)}	car2::bcKanMX4	GLN3	.2672 ± .033	.3642 ± .0671	.1167 ± .0412	.0 ± .0158
CAR2(lf) BEM1(gf) (non-interacting) agar invasion, {medium=SLAD, cell type=2n, vector=B73 (URA_2um)}	car2::bcKanMX4	BEM1	.2672 ± .033	.3642 ± .0671	.3567 ± .0607	.2551 ± .0821
DSE1(lf) CDC42(gf) (non-interacting) agar invasion, {medium=SLAD, cell type=2n, vector=B73 (URA_2um)}	yer124c::bcKanMX4	CDC42	.2672 ± .033	.249 ± .0441	.1618 ± .0434	.1753 ± .0424
DSE1(lf) FLO8(gf) (conditional) agar invasion, {medium=SLAD, cell type=2n, vector=B73 (URA_2um)}	yer124c::bcKanMX4	FLO8	.2672 ± .033	.249 ± .0441	.5608 ± .0318	.412 ± .0702
DSE1(lf) STE20(gf) (synthetic) agar invasion, {medium=SLAD, cell type=2n, vector=B73 (URA_2um)}	yer124c::bcKanMX4	STE20	.2672 ± .033	.249 ± .0441	.1949 ± .0346	.0825 ± .0185
DSE1(lf) STE12(gf) (synthetic) agar invasion, {medium=SLAD, cell type=2n, vector=B73 (URA_2um)}	yer124c::bcKanMX4	STE12	.2672 ± .033	.249 ± .0441	.1792 ± .0279	.0911 ± .0263
DSE1(lf) PHD1(gf) (conditional) agar invasion, {medium=SLAD, cell type=2n, vector=B73 (URA_2um)}	yer124c::bcKanMX4	PHD1	.2672 ± .033	.249 ± .0441	.7373 ± .0399	.5113 ± .0643
DSE1(lf) MSN1(gf) (conditional) agar invasion, {medium=SLAD, cell type=2n, vector=B73 (URA_2um)}	yer124c::bcKanMX4	MSN1	.2672 ± .033	.249 ± .0441	.8831 ± .0284	.4996 ± .0548
DSE1(lf) GLN3(gf) (conditional) agar invasion, {medium=SLAD, cell type=2n, vector=B73 (URA_2um)}	yer124c::bcKanMX4	GLN3	.2672 ± .033	.249 ± .0441	.1167 ± .0412	.0303 ± .0287
DSE1(lf) BEM1(gf) (non-interacting) agar invasion, {medium=SLAD, cell type=2n, vector=B73 (URA_2um)}	yer124c::bcKanMX4	BEM1	.2672 ± .033	.249 ± .0441	.3567 ± .0607	.3326 ± .028
DSE1(lf) TEC1(gf) (synthetic) agar invasion, {medium=SLAD, cell type=2n, vector=B73 (URA_2um)}	yer124c::bcKanMX4	TEC1	.2672 ± .033	.249 ± .0441	.2662 ± .0193	.1435 ± .0449
IME2(lf) TEC1(gf) (conditional) agar invasion, {medium=SLAD, cell type=2n, vector=B73 (URA_2um)}	ime2::bcKanMX4	TEC1	.2672 ± .033	.0239 ± .0428	.2662 ± .0193	.1581 ± .0572
IPK1(lf) CDC42(gf) (epistatic) agar invasion, {medium=SLAD, cell type=2n, vector=B73 (URA_2um)}	ipk1::bcKanMX4	CDC42	.2672 ± .033	.7165 ± .1955	.1618 ± .0434	.5092 ± .0571
IPK1(lf) FLO8(gf) (asynthetic) agar invasion, {medium=SLAD, cell type=2n, vector=B73 (URA_2um)}	ipk1::bcKanMX4	FLO8	.2672 ± .033	.7165 ± .1955	.5608 ± .0318	.5611 ± .0316
IPK1(lf) STE20(gf) (additive) agar invasion, {medium=SLAD, cell type=2n, vector=B73 (URA_2um)}	ipk1::bcKanMX4	STE20	.2672 ± .033	.7165 ± .1955	.1949 ± .0346	.36 ± .0178
IPK1(lf) STE12(gf) (additive) agar invasion, {medium=SLAD, cell type=2n, vector=B73 (URA_2um)}	ipk1::bcKanMX4	STE12	.2672 ± .033	.7165 ± .1955	.1792 ± .0279	.2993 ± .0429
IPK1(lf) PHD1(gf) (double-nonmonotonic) agar invasion, {medium=SLAD, cell type=2n, vector=B73 (URA_2um)}	ipk1::bcKanMX4	PHD1	.2672 ± .033	.7165 ± .1955	.7373 ± .0399	.3299 ± .0317
IPK1(lf) MSN1(gf) (double-nonmonotonic) agar invasion, {medium=SLAD, cell type=2n, vector=B73 (URA_2um)}	ipk1::bcKanMX4	MSN1	.2672 ± .033	.7165 ± .1955	.8831 ± .0284	.37 ± .0345
IPK1(lf) GLN3(gf) (epistatic) agar invasion, {medium=SLAD, cell type=2n, vector=B73 (URA_2um)}	ipk1::bcKanMX4	GLN3	.2672 ± .033	.7165 ± .1955	.1167 ± .0412	.1515 ± .0431
IPK1(lf) BEM1(gf) (non-interacting) agar invasion, {medium=SLAD, cell type=2n, vector=B73 (URA_2um)}	ipk1::bcKanMX4	BEM1	.2672 ± .033	.7165 ± .1955	.3567 ± .0607	.5482 ± .0989
WHI2(lf) CDC42(gf) (non-interacting) agar invasion, {medium=SLAD, cell type=2n, vector=B73 (URA_2um)}	whi2::bcKanMX4	CDC42	.2672 ± .033	.1902 ± .0975	.1618 ± .0434	.1928 ± .0445
WHI2(lf) FLO8(gf) (conditional) agar invasion, {medium=SLAD, cell type=2n, vector=B73 (URA_2um)}	whi2::bcKanMX4	FLO8	.2672 ± .033	.1902 ± .0975	.5608 ± .0318	.4091 ± .0516
WHI2(lf) STE20(gf) (non-interacting) agar invasion, {medium=SLAD, cell type=2n, vector=B73 (URA_2um)}	whi2::bcKanMX4	STE20	.2672 ± .033	.1902 ± .0975	.1949 ± .0346	.1447 ± .0445
WHI2(lf) STE12(gf) (non-interacting) agar invasion, {medium=SLAD, cell type=2n, vector=B73 (URA_2um)}	whi2::bcKanMX4	STE12	.2672 ± .033	.1902 ± .0975	.1792 ± .0279	.1919 ± .0468
WHI2(lf) PHD1(gf) (conditional) agar invasion, {medium=SLAD, cell type=2n, vector=B73 (URA_2um)}	whi2::bcKanMX4	PHD1	.2672 ± .033	.1902 ± .0975	.7373 ± .0399	.4559 ± .0482
WHI2(lf) MSN1(gf) (conditional) agar invasion, {medium=SLAD, cell type=2n, vector=B73 (URA_2um)}	whi2::bcKanMX4	MSN1	.2672 ± .033	.1902 ± .0975	.8831 ± .0284	.4284 ± .0849
WHI2(lf) GLN3(gf) (non-interacting) agar invasion, {medium=SLAD, cell type=2n, vector=B73 (URA_2um)}	whi2::bcKanMX4	GLN3	.2672 ± .033	.1902 ± .0975	.1167 ± .0412	.0482 ± .0509
WHI2(lf) BEM1(gf) (non-interacting) agar invasion, {medium=SLAD, cell type=2n, vector=B73 (URA_2um)}	whi2::bcKanMX4	BEM1	.2672 ± .033	.1902 ± .0975	.3567 ± .0607	.3588 ± .1008
WHI2(lf) TEC1(gf) (non-interacting) agar invasion, {medium=SLAD, cell type=2n, vector=B73 (URA_2um)}	whi2::bcKanMX4	TEC1	.2672 ± .033	.1902 ± .0975	.2662 ± .0193	.2121 ± .043
CLN1(lf) TEC1(gf) (conditional) agar invasion, {medium=SLAD, cell type=2n, vector=B73 (URA_2um)}	cln1::bcKanMX4	TEC1	.2672 ± .033	-.012 ± .0314	.2662 ± .0193	.0803 ± .0182
CLN2(lf) CDC42(gf) (additive) agar invasion, {medium=SLAD, cell type=2n, vector=B73 (URA_2um)}	cln2::bcKanMX4	CDC42	.2672 ± .033	.0541 ± .0273	.1618 ± .0434	.0 ± .0129
CLN2(lf) FLO8(gf) (additive) agar invasion, {medium=SLAD, cell type=2n, vector=B73 (URA_2um)}	cln2::bcKanMX4	FLO8	.2672 ± .033	.0541 ± .0273	.5608 ± .0318	.2446 ± .0377
CLN2(lf) STE20(gf) (epistatic) agar invasion, {medium=SLAD, cell type=2n, vector=B73 (URA_2um)}	cln2::bcKanMX4	STE20	.2672 ± .033	.0541 ± .0273	.1949 ± .0346	.0 ± .0356
CLN2(lf) STE12(gf) (additive) agar invasion, {medium=SLAD, cell type=2n, vector=B73 (URA_2um)}	cln2::bcKanMX4	STE12	.2672 ± .033	.0541 ± .0273	.1792 ± .0279	.0 ± .0129
CLN2(lf) PHD1(gf) (additive) agar invasion, {medium=SLAD, cell type=2n, vector=B73 (URA_2um)}	cln2::bcKanMX4	PHD1	.2672 ± .033	.0541 ± .0273	.7373 ± .0399	.2129 ± .0311
CLN2(lf) MSN1(gf) (additive) agar invasion, {medium=SLAD, cell type=2n, vector=B73 (URA_2um)}	cln2::bcKanMX4	MSN1	.2672 ± .033	.0541 ± .0273	.8831 ± .0284	.4355 ± .0407
CLN2(lf) GLN3(gf) (additive) agar invasion, {medium=SLAD, cell type=2n, vector=B73 (URA_2um)}	cln2::bcKanMX4	GLN3	.2672 ± .033	.0541 ± .0273	.1167 ± .0412	-.0252 ± .0468
CLN2(lf) BEM1(gf) (non-interacting) agar invasion, {medium=SLAD, cell type=2n, vector=B73 (URA_2um)}	cln2::bcKanMX4	BEM1	.2672 ± .033	.0541 ± .0273	.3567 ± .0607	.0414 ± .0206
YJL017W(lf) CDC42(gf) (non-interacting) agar invasion, {medium=SLAD, cell type=2n, vector=B73 (URA_2um)}	yjl017w::bcKanMX4	CDC42	.2672 ± .033	.1829 ± .0516	.1618 ± .0434	.1199 ± .0171
YJL017W(lf) FLO8(gf) (non-interacting) agar invasion, {medium=SLAD, cell type=2n, vector=B73 (URA_2um)}	yjl017w::bcKanMX4	FLO8	.2672 ± .033	.1829 ± .0516	.5608 ± .0318	.4394 ± .1079
YJL017W(lf) STE20(gf) (non-interacting) agar invasion, {medium=SLAD, cell type=2n, vector=B73 (URA_2um)}	yjl017w::bcKanMX4	STE20	.2672 ± .033	.1829 ± .0516	.1949 ± .0346	.131 ± .0178
YJL017W(lf) STE12(gf) (synthetic) agar invasion, {medium=SLAD, cell type=2n, vector=B73 (URA_2um)}	yjl017w::bcKanMX4	STE12	.2672 ± .033	.1829 ± .0516	.1792 ± .0279	.0701 ± .0223
YJL017W(lf) PHD1(gf) (conditional) agar invasion, {medium=SLAD, cell type=2n, vector=B73 (URA_2um)}	yjl017w::bcKanMX4	PHD1	.2672 ± .033	.1829 ± .0516	.7373 ± .0399	.5241 ± .0512
YJL017W(lf) MSN1(gf) (conditional) agar invasion, {medium=SLAD, cell type=2n, vector=B73 (URA_2um)}	yjl017w::bcKanMX4	MSN1	.2672 ± .033	.1829 ± .0516	.8831 ± .0284	.5047 ± .1036
YJL017W(lf) GLN3(gf) (synthetic) agar invasion, {medium=SLAD, cell type=2n, vector=B73 (URA_2um)}	yjl017w::bcKanMX4	GLN3	.2672 ± .033	.1829 ± .0516	.1167 ± .0412	.0 ± .0129
YJL017W(lf) BEM1(gf) (non-interacting) agar invasion, {medium=SLAD, cell type=2n, vector=B73 (URA_2um)}	yjl017w::bcKanMX4	BEM1	.2672 ± .033	.1829 ± .0516	.3567 ± .0607	.2136 ± .0513
YJL017W(lf) TEC1(gf) (non-interacting) agar invasion, {medium=SLAD, cell type=2n, vector=B73 (URA_2um)}	yjl017w::bcKanMX4	TEC1	.2672 ± .033	.1829 ± .0516	.2662 ± .0193	.201 ± .014
BUD4(lf) CDC42(gf) (non-interacting) agar invasion, {medium=SLAD, cell type=2n, vector=B73 (URA_2um)}	bud4::bcKanMX4	CDC42	.2672 ± .033	.2439 ± .0775	.1618 ± .0434	.1958 ± .0338
BUD4(lf) FLO8(gf) (suppression) agar invasion, {medium=SLAD, cell type=2n, vector=B73 (URA_2um)}	bud4::bcKanMX4	FLO8	.2672 ± .033	.2439 ± .0775	.5608 ± .0318	.4195 ± .1045
BUD4(lf) STE20(gf) (non-interacting) agar invasion, {medium=SLAD, cell type=2n, vector=B73 (URA_2um)}	bud4::bcKanMX4	STE20	.2672 ± .033	.2439 ± .0775	.1949 ± .0346	.2129 ± .0477
BUD4(lf) STE12(gf) (non-interacting) agar invasion, {medium=SLAD, cell type=2n, vector=B73 (URA_2um)}	bud4::bcKanMX4	STE12	.2672 ± .033	.2439 ± .0775	.1792 ± .0279	.1579 ± .0314
BUD4(lf) PHD1(gf) (conditional) agar invasion, {medium=SLAD, cell type=2n, vector=B73 (URA_2um)}	bud4::bcKanMX4	PHD1	.2672 ± .033	.2439 ± .0775	.7373 ± .0399	.4619 ± .0734
BUD4(lf) MSN1(gf) (conditional) agar invasion, {medium=SLAD, cell type=2n, vector=B73 (URA_2um)}	bud4::bcKanMX4	MSN1	.2672 ± .033	.2439 ± .0775	.8831 ± .0284	.4828 ± .1076
BUD4(lf) GLN3(gf) (conditional) agar invasion, {medium=SLAD, cell type=2n, vector=B73 (URA_2um)}	bud4::bcKanMX4	GLN3	.2672 ± .033	.2439 ± .0775	.1167 ± .0412	.0 ± .0129
BUD4(lf) BEM1(gf) (non-interacting) agar invasion, {medium=SLAD, cell type=2n, vector=B73 (URA_2um)}	bud4::bcKanMX4	BEM1	.2672 ± .033	.2439 ± .0775	.3567 ± .0607	.3042 ± .1037
MPH1(lf) CDC42(gf) (epistatic) agar invasion, {medium=SLAD, cell type=2n, vector=B73 (URA_2um)}	yir002c::bcKanMX4	CDC42	.2672 ± .033	.0193 ± .0498	.1618 ± .0434	.1248 ± .0337
MPH1(lf) FLO8(gf) (additive) agar invasion, {medium=SLAD, cell type=2n, vector=B73 (URA_2um)}	yir002c::bcKanMX4	FLO8	.2672 ± .033	.0193 ± .0498	.5608 ± .0318	.3028 ± .0338
MPH1(lf) STE20(gf) (epistatic) agar invasion, {medium=SLAD, cell type=2n, vector=B73 (URA_2um)}	yir002c::bcKanMX4	STE20	.2672 ± .033	.0193 ± .0498	.1949 ± .0346	.0923 ± .0317
MPH1(lf) STE12(gf) (epistatic) agar invasion, {medium=SLAD, cell type=2n, vector=B73 (URA_2um)}	yir002c::bcKanMX4	STE12	.2672 ± .033	.0193 ± .0498	.1792 ± .0279	.0 ± .0129
MPH1(lf) PHD1(gf) (additive) agar invasion, {medium=SLAD, cell type=2n, vector=B73 (URA_2um)}	yir002c::bcKanMX4	PHD1	.2672 ± .033	.0193 ± .0498	.7373 ± .0399	.2991 ± .032
MPH1(lf) MSN1(gf) (additive) agar invasion, {medium=SLAD, cell type=2n, vector=B73 (URA_2um)}	yir002c::bcKanMX4	MSN1	.2672 ± .033	.0193 ± .0498	.8831 ± .0284	.3391 ± .058
MPH1(lf) GLN3(gf) (epistatic) agar invasion, {medium=SLAD, cell type=2n, vector=B73 (URA_2um)}	yir002c::bcKanMX4	GLN3	.2672 ± .033	.0193 ± .0498	.1167 ± .0412	.0 ± .0129
MPH1(lf) BEM1(gf) (conditional) agar invasion, {medium=SLAD, cell type=2n, vector=B73 (URA_2um)}	yir002c::bcKanMX4	BEM1	.2672 ± .033	.0193 ± .0498	.3567 ± .0607	.1323 ± .0417
MPH1(lf) TEC1(gf) (non-interacting) agar invasion, {medium=SLAD, cell type=2n, vector=B73 (URA_2um)}	yir002c::bcKanMX4	TEC1	.2672 ± .033	.0193 ± .0498	.2662 ± .0193	.1018 ± .0531
RAS2(lf) CDC42(gf) (single-nonmonotonic) agar invasion, {medium=SLAD, cell type=2n, vector=B73 (URA_2um)}	ras2::bcKanMX4	CDC42	.2672 ± .033	-.0472 ± .0274	.1618 ± .0434	.0 ± .0129
RAS2(lf) FLO8(gf) (additive) agar invasion, {medium=SLAD, cell type=2n, vector=B73 (URA_2um)}	ras2::bcKanMX4	FLO8	.2672 ± .033	-.0472 ± .0274	.5608 ± .0318	.3337 ± .0213
RAS2(lf) STE20(gf) (single-nonmonotonic) agar invasion, {medium=SLAD, cell type=2n, vector=B73 (URA_2um)}	ras2::bcKanMX4	STE20	.2672 ± .033	-.0472 ± .0274	.1949 ± .0346	.0 ± .0129
RAS2(lf) STE12(gf) (epistatic) agar invasion, {medium=SLAD, cell type=2n, vector=B73 (URA_2um)}	ras2::bcKanMX4	STE12	.2672 ± .033	-.0472 ± .0274	.1792 ± .0279	-.0115 ± .0182
RAS2(lf) PHD1(gf) (additive) agar invasion, {medium=SLAD, cell type=2n, vector=B73 (URA_2um)}	ras2::bcKanMX4	PHD1	.2672 ± .033	-.0472 ± .0274	.7373 ± .0399	.3055 ± .0515
RAS2(lf) MSN1(gf) (additive) agar invasion, {medium=SLAD, cell type=2n, vector=B73 (URA_2um)}	ras2::bcKanMX4	MSN1	.2672 ± .033	-.0472 ± .0274	.8831 ± .0284	.5439 ± .041
RAS2(lf) GLN3(gf) (epistatic) agar invasion, {medium=SLAD, cell type=2n, vector=B73 (URA_2um)}	ras2::bcKanMX4	GLN3	.2672 ± .033	-.0472 ± .0274	.1167 ± .0412	-.0337 ± .0129
RAS2(lf) BEM1(gf) (conditional) agar invasion, {medium=SLAD, cell type=2n, vector=B73 (URA_2um)}	ras2::bcKanMX4	BEM1	.2672 ± .033	-.0472 ± .0274	.3567 ± .0607	.0079 ± .0129
RAS2(lf) TEC1(gf) (conditional) agar invasion, {medium=SLAD, cell type=2n, vector=B73 (URA_2um)}	ras2::bcKanMX4	TEC1	.2672 ± .033	-.0472 ± .0274	.2662 ± .0193	.0495 ± .0198
ASI2(lf) CDC42(gf) (non-interacting) agar invasion, {medium=SLAD, cell type=2n, vector=B73 (URA_2um)}	ynl159c::bcKanMX4	CDC42	.2672 ± .033	.1264 ± .1206	.1618 ± .0434	.1624 ± .0438
ASI2(lf) FLO8(gf) (suppression) agar invasion, {medium=SLAD, cell type=2n, vector=B73 (URA_2um)}	ynl159c::bcKanMX4	FLO8	.2672 ± .033	.1264 ± .1206	.5608 ± .0318	.337 ± .1285
ASI2(lf) STE20(gf) (non-interacting) agar invasion, {medium=SLAD, cell type=2n, vector=B73 (URA_2um)}	ynl159c::bcKanMX4	STE20	.2672 ± .033	.1264 ± .1206	.1949 ± .0346	.3207 ± .0827
ASI2(lf) STE12(gf) (non-interacting) agar invasion, {medium=SLAD, cell type=2n, vector=B73 (URA_2um)}	ynl159c::bcKanMX4	STE12	.2672 ± .033	.1264 ± .1206	.1792 ± .0279	.0629 ± .0376
ASI2(lf) PHD1(gf) (conditional) agar invasion, {medium=SLAD, cell type=2n, vector=B73 (URA_2um)}	ynl159c::bcKanMX4	PHD1	.2672 ± .033	.1264 ± .1206	.7373 ± .0399	.4996 ± .0587
ASI2(lf) MSN1(gf) (conditional) agar invasion, {medium=SLAD, cell type=2n, vector=B73 (URA_2um)}	ynl159c::bcKanMX4	MSN1	.2672 ± .033	.1264 ± .1206	.8831 ± .0284	.4731 ± .0559
ASI2(lf) GLN3(gf) (non-interacting) agar invasion, {medium=SLAD, cell type=2n, vector=B73 (URA_2um)}	ynl159c::bcKanMX4	GLN3	.2672 ± .033	.1264 ± .1206	.1167 ± .0412	-.0464 ± .1109
ASI2(lf) BEM1(gf) (non-interacting) agar invasion, {medium=SLAD, cell type=2n, vector=B73 (URA_2um)}	ynl159c::bcKanMX4	BEM1	.2672 ± .033	.1264 ± .1206	.3567 ± .0607	.1598 ± .051
ASI2(lf) TEC1(gf) (non-interacting) agar invasion, {medium=SLAD, cell type=2n, vector=B73 (URA_2um)}	ynl159c::bcKanMX4	TEC1	.2672 ± .033	.1264 ± .1206	.2662 ± .0193	.1975 ± .0622
PBS2(lf) CDC42(gf) (conditional) agar invasion, {medium=SLAD, cell type=2n, vector=B73 (URA_2um)}	pbs2::bcKanMX4	CDC42	.2672 ± .033	.3346 ± .0732	.1618 ± .0434	.6706 ± .0782
PBS2(lf) FLO8(gf) (conditional) agar invasion, {medium=SLAD, cell type=2n, vector=B73 (URA_2um)}	pbs2::bcKanMX4	FLO8	.2672 ± .033	.3346 ± .0732	.5608 ± .0318	.8207 ± .076
PBS2(lf) STE20(gf) (conditional) agar invasion, {medium=SLAD, cell type=2n, vector=B73 (URA_2um)}	pbs2::bcKanMX4	STE20	.2672 ± .033	.3346 ± .0732	.1949 ± .0346	.461 ± .0518
PBS2(lf) STE12(gf) (suppression) agar invasion, {medium=SLAD, cell type=2n, vector=B73 (URA_2um)}	pbs2::bcKanMX4	STE12	.2672 ± .033	.3346 ± .0732	.1792 ± .0279	.4336 ± .0527
PBS2(lf) PHD1(gf) (conditional) agar invasion, {medium=SLAD, cell type=2n, vector=B73 (URA_2um)}	pbs2::bcKanMX4	PHD1	.2672 ± .033	.3346 ± .0732	.7373 ± .0399	.6372 ± .0428
PBS2(lf) MSN1(gf) (non-interacting) agar invasion, {medium=SLAD, cell type=2n, vector=B73 (URA_2um)}	pbs2::bcKanMX4	MSN1	.2672 ± .033	.3346 ± .0732	.8831 ± .0284	.9136 ± .0442
PBS2(lf) GLN3(gf) (conditional) agar invasion, {medium=SLAD, cell type=2n, vector=B73 (URA_2um)}	pbs2::bcKanMX4	GLN3	.2672 ± .033	.3346 ± .0732	.1167 ± .0412	.8108 ± .0662
PBS2(lf) BEM1(gf) (non-interacting) agar invasion, {medium=SLAD, cell type=2n, vector=B73 (URA_2um)}	pbs2::bcKanMX4	BEM1	.2672 ± .033	.3346 ± .0732	.3567 ± .0607	.4167 ± .0431
PBS2(lf) TEC1(gf) (synthetic) agar invasion, {medium=SLAD, cell type=2n, vector=B73 (URA_2um)}	pbs2::bcKanMX4	TEC1	.2672 ± .033	.3346 ± .0732	.2662 ± .0193	.5247 ± .0454
SUT1(lf) CDC42(gf) (double-nonmonotonic) agar invasion, {medium=SLAD, cell type=2n, vector=B73 (URA_2um)}	sut1::bcKanMX4	CDC42	.2672 ± .033	.1344 ± .0641	.1618 ± .0434	.2937 ± .0394
SUT1(lf) FLO8(gf) (additive) agar invasion, {medium=SLAD, cell type=2n, vector=B73 (URA_2um)}	sut1::bcKanMX4	FLO8	.2672 ± .033	.1344 ± .0641	.5608 ± .0318	.4628 ± .0239
SUT1(lf) STE20(gf) (non-interacting) agar invasion, {medium=SLAD, cell type=2n, vector=B73 (URA_2um)}	sut1::bcKanMX4	STE20	.2672 ± .033	.1344 ± .0641	.1949 ± .0346	.214 ± .0553
SUT1(lf) STE12(gf) (non-interacting) agar invasion, {medium=SLAD, cell type=2n, vector=B73 (URA_2um)}	sut1::bcKanMX4	STE12	.2672 ± .033	.1344 ± .0641	.1792 ± .0279	.1889 ± .0526
SUT1(lf) PHD1(gf) (additive) agar invasion, {medium=SLAD, cell type=2n, vector=B73 (URA_2um)}	sut1::bcKanMX4	PHD1	.2672 ± .033	.1344 ± .0641	.7373 ± .0399	.5031 ± .0569
SUT1(lf) MSN1(gf) (additive) agar invasion, {medium=SLAD, cell type=2n, vector=B73 (URA_2um)}	sut1::bcKanMX4	MSN1	.2672 ± .033	.1344 ± .0641	.8831 ± .0284	.426 ± .0621
SUT1(lf) GLN3(gf) (additive) agar invasion, {medium=SLAD, cell type=2n, vector=B73 (URA_2um)}	sut1::bcKanMX4	GLN3	.2672 ± .033	.1344 ± .0641	.1167 ± .0412	.0265 ± .028
SUT1(lf) BEM1(gf) (suppression) agar invasion, {medium=SLAD, cell type=2n, vector=B73 (URA_2um)}	sut1::bcKanMX4	BEM1	.2672 ± .033	.1344 ± .0641	.3567 ± .0607	.3221 ± .076
SUT1(lf) TEC1(gf) (suppression) agar invasion, {medium=SLAD, cell type=2n, vector=B73 (URA_2um)}	sut1::bcKanMX4	TEC1	.2672 ± .033	.1344 ± .0641	.2662 ± .0193	.2398 ± .0167
SNF4(lf) CDC42(gf) (suppression) agar invasion, {medium=SLAD, cell type=2n, vector=B73 (URA_2um)}	snf4::bcKanMX4	CDC42	.2672 ± .033	-.0517 ± .0517	.1618 ± .0434	.2268 ± .0401
SNF4(lf) FLO8(gf) (additive) agar invasion, {medium=SLAD, cell type=2n, vector=B73 (URA_2um)}	snf4::bcKanMX4	FLO8	.2672 ± .033	-.0517 ± .0517	.5608 ± .0318	.415 ± .0219
SNF4(lf) STE20(gf) (single-nonmonotonic) agar invasion, {medium=SLAD, cell type=2n, vector=B73 (URA_2um)}	snf4::bcKanMX4	STE20	.2672 ± .033	-.0517 ± .0517	.1949 ± .0346	.0824 ± .0383
SNF4(lf) STE12(gf) (single-nonmonotonic) agar invasion, {medium=SLAD, cell type=2n, vector=B73 (URA_2um)}	snf4::bcKanMX4	STE12	.2672 ± .033	-.0517 ± .0517	.1792 ± .0279	.0954 ± .0245
SNF4(lf) PHD1(gf) (additive) agar invasion, {medium=SLAD, cell type=2n, vector=B73 (URA_2um)}	snf4::bcKanMX4	PHD1	.2672 ± .033	-.0517 ± .0517	.7373 ± .0399	.4867 ± .0725
SNF4(lf) MSN1(gf) (additive) agar invasion, {medium=SLAD, cell type=2n, vector=B73 (URA_2um)}	snf4::bcKanMX4	MSN1	.2672 ± .033	-.0517 ± .0517	.8831 ± .0284	.5197 ± .0365
SNF4(lf) GLN3(gf) (epistatic) agar invasion, {medium=SLAD, cell type=2n, vector=B73 (URA_2um)}	snf4::bcKanMX4	GLN3	.2672 ± .033	-.0517 ± .0517	.1167 ± .0412	.0 ± .0336
SNF4(lf) BEM1(gf) (suppression) agar invasion, {medium=SLAD, cell type=2n, vector=B73 (URA_2um)}	snf4::bcKanMX4	BEM1	.2672 ± .033	-.0517 ± .0517	.3567 ± .0607	.3159 ± .0384
SNF4(lf) TEC1(gf) (conditional) agar invasion, {medium=SLAD, cell type=2n, vector=B73 (URA_2um)}	snf4::bcKanMX4	TEC1	.2672 ± .033	-.0517 ± .0517	.2662 ± .0193	.1346 ± .0347
YAP1(lf) CDC42(gf) (non-interacting) agar invasion, {medium=SLAD, cell type=2n, vector=B73 (URA_2um)}	yap1::bcKanMX4	CDC42	.2672 ± .033	.2114 ± .0613	.1618 ± .0434	.2517 ± .0335
YAP1(lf) FLO8(gf) (conditional) agar invasion, {medium=SLAD, cell type=2n, vector=B73 (URA_2um)}	yap1::bcKanMX4	FLO8	.2672 ± .033	.2114 ± .0613	.5608 ± .0318	.4562 ± .0362
YAP1(lf) STE20(gf) (non-interacting) agar invasion, {medium=SLAD, cell type=2n, vector=B73 (URA_2um)}	yap1::bcKanMX4	STE20	.2672 ± .033	.2114 ± .0613	.1949 ± .0346	.1961 ± .0241
YAP1(lf) STE12(gf) (non-interacting) agar invasion, {medium=SLAD, cell type=2n, vector=B73 (URA_2um)}	yap1::bcKanMX4	STE12	.2672 ± .033	.2114 ± .0613	.1792 ± .0279	.163 ± .0299
YAP1(lf) PHD1(gf) (conditional) agar invasion, {medium=SLAD, cell type=2n, vector=B73 (URA_2um)}	yap1::bcKanMX4	PHD1	.2672 ± .033	.2114 ± .0613	.7373 ± .0399	.4865 ± .0408
YAP1(lf) MSN1(gf) (conditional) agar invasion, {medium=SLAD, cell type=2n, vector=B73 (URA_2um)}	yap1::bcKanMX4	MSN1	.2672 ± .033	.2114 ± .0613	.8831 ± .0284	.4031 ± .0332
YAP1(lf) GLN3(gf) (non-interacting) agar invasion, {medium=SLAD, cell type=2n, vector=B73 (URA_2um)}	yap1::bcKanMX4	GLN3	.2672 ± .033	.2114 ± .0613	.1167 ± .0412	.0666 ± .036
YAP1(lf) BEM1(gf) (non-interacting) agar invasion, {medium=SLAD, cell type=2n, vector=B73 (URA_2um)}	yap1::bcKanMX4	BEM1	.2672 ± .033	.2114 ± .0613	.3567 ± .0607	.2785 ± .0636
YAP1(lf) TEC1(gf) (non-interacting) agar invasion, {medium=SLAD, cell type=2n, vector=B73 (URA_2um)}	yap1::bcKanMX4	TEC1	.2672 ± .033	.2114 ± .0613	.2662 ± .0193	.227 ± .0144
MSN1(lf) CDC42(gf) (epistatic) agar invasion, {medium=SLAD, cell type=2n, vector=B73 (URA_2um)}	msn1::bcKanMX4	CDC42	.2672 ± .033	.0 ± .0169	.1618 ± .0434	.0 ± .0129
MSN1(lf) FLO8(gf) (additive) agar invasion, {medium=SLAD, cell type=2n, vector=B73 (URA_2um)}	msn1::bcKanMX4	FLO8	.2672 ± .033	.0 ± .0169	.5608 ± .0318	.2178 ± .0561
MSN1(lf) STE20(gf) (epistatic) agar invasion, {medium=SLAD, cell type=2n, vector=B73 (URA_2um)}	msn1::bcKanMX4	STE20	.2672 ± .033	.0 ± .0169	.1949 ± .0346	-.046 ± .0438
MSN1(lf) STE12(gf) (epistatic) agar invasion, {medium=SLAD, cell type=2n, vector=B73 (URA_2um)}	msn1::bcKanMX4	STE12	.2672 ± .033	.0 ± .0169	.1792 ± .0279	-.0315 ± .017
MSN1(lf) PHD1(gf) (additive) agar invasion, {medium=SLAD, cell type=2n, vector=B73 (URA_2um)}	msn1::bcKanMX4	PHD1	.2672 ± .033	.0 ± .0169	.7373 ± .0399	.3252 ± .0683
MSN1(lf) GLN3(gf) (additive) agar invasion, {medium=SLAD, cell type=2n, vector=B73 (URA_2um)}	msn1::bcKanMX4	GLN3	.2672 ± .033	.0 ± .0169	.1167 ± .0412	-.0494 ± .0129
MSN1(lf) BEM1(gf) (non-interacting) agar invasion, {medium=SLAD, cell type=2n, vector=B73 (URA_2um)}	msn1::bcKanMX4	BEM1	.2672 ± .033	.0 ± .0169	.3567 ± .0607	.0405 ± .0365
YGR045C(lf) CDC42(gf) (epistatic) agar invasion, {medium=SLAD, cell type=2n, vector=B73 (URA_2um)}	ygr045c::bcKanMX4	CDC42	.2672 ± .033	.0 ± .0793	.1618 ± .0434	.1677 ± .0293
YGR045C(lf) FLO8(gf) (additive) agar invasion, {medium=SLAD, cell type=2n, vector=B73 (URA_2um)}	ygr045c::bcKanMX4	FLO8	.2672 ± .033	.0 ± .0793	.5608 ± .0318	.4147 ± .0402
YGR045C(lf) STE20(gf) (single-nonmonotonic) agar invasion, {medium=SLAD, cell type=2n, vector=B73 (URA_2um)}	ygr045c::bcKanMX4	STE20	.2672 ± .033	.0 ± .0793	.1949 ± .0346	.1282 ± .02
YGR045C(lf) STE12(gf) (single-nonmonotonic) agar invasion, {medium=SLAD, cell type=2n, vector=B73 (URA_2um)}	ygr045c::bcKanMX4	STE12	.2672 ± .033	.0 ± .0793	.1792 ± .0279	.1137 ± .0142
YGR045C(lf) PHD1(gf) (additive) agar invasion, {medium=SLAD, cell type=2n, vector=B73 (URA_2um)}	ygr045c::bcKanMX4	PHD1	.2672 ± .033	.0 ± .0793	.7373 ± .0399	.4507 ± .0163
YGR045C(lf) MSN1(gf) (additive) agar invasion, {medium=SLAD, cell type=2n, vector=B73 (URA_2um)}	ygr045c::bcKanMX4	MSN1	.2672 ± .033	.0 ± .0793	.8831 ± .0284	.3875 ± .0135
YGR045C(lf) GLN3(gf) (asynthetic) agar invasion, {medium=SLAD, cell type=2n, vector=B73 (URA_2um)}	ygr045c::bcKanMX4	GLN3	.2672 ± .033	.0 ± .0793	.1167 ± .0412	.0 ± .0446
YGR045C(lf) BEM1(gf) (suppression) agar invasion, {medium=SLAD, cell type=2n, vector=B73 (URA_2um)}	ygr045c::bcKanMX4	BEM1	.2672 ± .033	.0 ± .0793	.3567 ± .0607	.2191 ± .0754
YGR045C(lf) TEC1(gf) (conditional) agar invasion, {medium=SLAD, cell type=2n, vector=B73 (URA_2um)}	ygr045c::bcKanMX4	TEC1	.2672 ± .033	.0 ± .0793	.2662 ± .0193	.1802 ± .0352
RPS0A(lf) CDC42(gf) (epistatic) agar invasion, {medium=SLAD, cell type=2n, vector=B73 (URA_2um)}	rps0A::bcKanMX4	CDC42	.2672 ± .033	-.0656 ± .0812	.1618 ± .0434	.0 ± .0349
RPS0A(lf) FLO8(gf) (additive) agar invasion, {medium=SLAD, cell type=2n, vector=B73 (URA_2um)}	rps0A::bcKanMX4	FLO8	.2672 ± .033	-.0656 ± .0812	.5608 ± .0318	.282 ± .0586
RPS0A(lf) STE20(gf) (epistatic) agar invasion, {medium=SLAD, cell type=2n, vector=B73 (URA_2um)}	rps0A::bcKanMX4	STE20	.2672 ± .033	-.0656 ± .0812	.1949 ± .0346	.0276 ± .0276
RPS0A(lf) STE12(gf) (epistatic) agar invasion, {medium=SLAD, cell type=2n, vector=B73 (URA_2um)}	rps0A::bcKanMX4	STE12	.2672 ± .033	-.0656 ± .0812	.1792 ± .0279	-.0339 ± .0644
RPS0A(lf) PHD1(gf) (additive) agar invasion, {medium=SLAD, cell type=2n, vector=B73 (URA_2um)}	rps0A::bcKanMX4	PHD1	.2672 ± .033	-.0656 ± .0812	.7373 ± .0399	.398 ± .046
RPS0A(lf) MSN1(gf) (additive) agar invasion, {medium=SLAD, cell type=2n, vector=B73 (URA_2um)}	rps0A::bcKanMX4	MSN1	.2672 ± .033	-.0656 ± .0812	.8831 ± .0284	.3986 ± .0531
RPS0A(lf) GLN3(gf) (epistatic) agar invasion, {medium=SLAD, cell type=2n, vector=B73 (URA_2um)}	rps0A::bcKanMX4	GLN3	.2672 ± .033	-.0656 ± .0812	.1167 ± .0412	-.0383 ± .0559
RPS0A(lf) BEM1(gf) (conditional) agar invasion, {medium=SLAD, cell type=2n, vector=B73 (URA_2um)}	rps0A::bcKanMX4	BEM1	.2672 ± .033	-.0656 ± .0812	.3567 ± .0607	.1197 ± .0741
RPS0A(lf) TEC1(gf) (conditional) agar invasion, {medium=SLAD, cell type=2n, vector=B73 (URA_2um)}	rps0A::bcKanMX4	TEC1	.2672 ± .033	-.0656 ± .0812	.2662 ± .0193	.0771 ± .0461
URE2(lf) CDC42(gf) (double-nonmonotonic) agar invasion, {medium=SLAD, cell type=2n, vector=B73 (URA_2um)}	ure2::bcKanMX4	CDC42	.2672 ± .033	-.1462 ± .0443	.1618 ± .0434	.2947 ± .0431
URE2(lf) FLO8(gf) (additive) agar invasion, {medium=SLAD, cell type=2n, vector=B73 (URA_2um)}	ure2::bcKanMX4	FLO8	.2672 ± .033	-.1462 ± .0443	.5608 ± .0318	.452 ± .0278
URE2(lf) STE20(gf) (epistatic) agar invasion, {medium=SLAD, cell type=2n, vector=B73 (URA_2um)}	ure2::bcKanMX4	STE20	.2672 ± .033	-.1462 ± .0443	.1949 ± .0346	.1861 ± .0218
URE2(lf) STE12(gf) (double-nonmonotonic) agar invasion, {medium=SLAD, cell type=2n, vector=B73 (URA_2um)}	ure2::bcKanMX4	STE12	.2672 ± .033	-.1462 ± .0443	.1792 ± .0279	.2381 ± .0263
URE2(lf) PHD1(gf) (additive) agar invasion, {medium=SLAD, cell type=2n, vector=B73 (URA_2um)}	ure2::bcKanMX4	PHD1	.2672 ± .033	-.1462 ± .0443	.7373 ± .0399	.5355 ± .0408
URE2(lf) MSN1(gf) (additive) agar invasion, {medium=SLAD, cell type=2n, vector=B73 (URA_2um)}	ure2::bcKanMX4	MSN1	.2672 ± .033	-.1462 ± .0443	.8831 ± .0284	.4395 ± .0349
URE2(lf) GLN3(gf) (single-nonmonotonic) agar invasion, {medium=SLAD, cell type=2n, vector=B73 (URA_2um)}	ure2::bcKanMX4	GLN3	.2672 ± .033	-.1462 ± .0443	.1167 ± .0412	.0429 ± .0129
URE2(lf) BEM1(gf) (suppression) agar invasion, {medium=SLAD, cell type=2n, vector=B73 (URA_2um)}	ure2::bcKanMX4	BEM1	.2672 ± .033	-.1462 ± .0443	.3567 ± .0607	.3593 ± .0509
URE2(lf) TEC1(gf) (suppression) agar invasion, {medium=SLAD, cell type=2n, vector=B73 (URA_2um)}	ure2::bcKanMX4	TEC1	.2672 ± .033	-.1462 ± .0443	.2662 ± .0193	.281 ± .0509
DFG16(lf) TEC1(gf) (non-interacting) agar invasion, {medium=SLAD, cell type=2n, vector=B73 (URA_2um)}	dfg16::bcKanMX4	TEC1	.2672 ± .033	.0 ± .0337	.2662 ± .0193	.0 ± .0129
DFG5(lf) CDC42(gf) (single-nonmonotonic) agar invasion, {medium=SLAD, cell type=2n, vector=B73 (URA_2um)}	dfg5::bcKanMX4	CDC42	.2672 ± .033	-.0675 ± .0168	.1618 ± .0434	-.0141 ± .0284
DFG5(lf) FLO8(gf) (additive) agar invasion, {medium=SLAD, cell type=2n, vector=B73 (URA_2um)}	dfg5::bcKanMX4	FLO8	.2672 ± .033	-.0675 ± .0168	.5608 ± .0318	.1064 ± .1015
DFG5(lf) STE20(gf) (single-nonmonotonic) agar invasion, {medium=SLAD, cell type=2n, vector=B73 (URA_2um)}	dfg5::bcKanMX4	STE20	.2672 ± .033	-.0675 ± .0168	.1949 ± .0346	.0 ± .0326
DFG5(lf) STE12(gf) (epistatic) agar invasion, {medium=SLAD, cell type=2n, vector=B73 (URA_2um)}	dfg5::bcKanMX4	STE12	.2672 ± .033	-.0675 ± .0168	.1792 ± .0279	-.0507 ± .0412
DFG5(lf) PHD1(gf) (additive) agar invasion, {medium=SLAD, cell type=2n, vector=B73 (URA_2um)}	dfg5::bcKanMX4	PHD1	.2672 ± .033	-.0675 ± .0168	.7373 ± .0399	.3007 ± .0684
DFG5(lf) MSN1(gf) (additive) agar invasion, {medium=SLAD, cell type=2n, vector=B73 (URA_2um)}	dfg5::bcKanMX4	MSN1	.2672 ± .033	-.0675 ± .0168	.8831 ± .0284	.2221 ± .1055
DFG5(lf) GLN3(gf) (suppression) agar invasion, {medium=SLAD, cell type=2n, vector=B73 (URA_2um)}	dfg5::bcKanMX4	GLN3	.2672 ± .033	-.0675 ± .0168	.1167 ± .0412	.2646 ± .1275
DFG5(lf) BEM1(gf) (conditional) agar invasion, {medium=SLAD, cell type=2n, vector=B73 (URA_2um)}	dfg5::bcKanMX4	BEM1	.2672 ± .033	-.0675 ± .0168	.3567 ± .0607	.0152 ± .0364
SIP4(lf) CDC42(gf) (double-nonmonotonic) agar invasion, {medium=SLAD, cell type=2n, vector=B73 (URA_2um)}	sip4::bcKanMX4	CDC42	.2672 ± .033	.1293 ± .0383	.1618 ± .0434	.5817 ± .0358
SIP4(lf) FLO8(gf) (single-nonmonotonic) agar invasion, {medium=SLAD, cell type=2n, vector=B73 (URA_2um)}	sip4::bcKanMX4	FLO8	.2672 ± .033	.1293 ± .0383	.5608 ± .0318	.6233 ± .0265
SIP4(lf) STE20(gf) (double-nonmonotonic) agar invasion, {medium=SLAD, cell type=2n, vector=B73 (URA_2um)}	sip4::bcKanMX4	STE20	.2672 ± .033	.1293 ± .0383	.1949 ± .0346	.3571 ± .0289
SIP4(lf) STE12(gf) (double-nonmonotonic) agar invasion, {medium=SLAD, cell type=2n, vector=B73 (URA_2um)}	sip4::bcKanMX4	STE12	.2672 ± .033	.1293 ± .0383	.1792 ± .0279	.4706 ± .0157
SIP4(lf) PHD1(gf) (additive) agar invasion, {medium=SLAD, cell type=2n, vector=B73 (URA_2um)}	sip4::bcKanMX4	PHD1	.2672 ± .033	.1293 ± .0383	.7373 ± .0399	.6155 ± .0129
SIP4(lf) MSN1(gf) (additive) agar invasion, {medium=SLAD, cell type=2n, vector=B73 (URA_2um)}	sip4::bcKanMX4	MSN1	.2672 ± .033	.1293 ± .0383	.8831 ± .0284	.5794 ± .0315
SIP4(lf) GLN3(gf) (asynthetic) agar invasion, {medium=SLAD, cell type=2n, vector=B73 (URA_2um)}	sip4::bcKanMX4	GLN3	.2672 ± .033	.1293 ± .0383	.1167 ± .0412	.108 ± .0437
SIP4(lf) BEM1(gf) (conditional) agar invasion, {medium=SLAD, cell type=2n, vector=B73 (URA_2um)}	sip4::bcKanMX4	BEM1	.2672 ± .033	.1293 ± .0383	.3567 ± .0607	.5967 ± .0365
SIP4(lf) TEC1(gf) (conditional) agar invasion, {medium=SLAD, cell type=2n, vector=B73 (URA_2um)}	sip4::bcKanMX4	TEC1	.2672 ± .033	.1293 ± .0383	.2662 ± .0193	.3886 ± .0427
ASH1(lf) CDC42(gf) (non-interacting) agar invasion, {medium=SLAD, cell type=2n, vector=B73 (URA_2um)}	ash1::bcKanMX4	CDC42	.2672 ± .033	.2487 ± .0536	.1618 ± .0434	.3397 ± .0912
ASH1(lf) FLO8(gf) (non-interacting) agar invasion, {medium=SLAD, cell type=2n, vector=B73 (URA_2um)}	ash1::bcKanMX4	FLO8	.2672 ± .033	.2487 ± .0536	.5608 ± .0318	.5443 ± .0353
ASH1(lf) STE20(gf) (synthetic) agar invasion, {medium=SLAD, cell type=2n, vector=B73 (URA_2um)}	ash1::bcKanMX4	STE20	.2672 ± .033	.2487 ± .0536	.1949 ± .0346	.1354 ± .0168
ASH1(lf) STE12(gf) (non-interacting) agar invasion, {medium=SLAD, cell type=2n, vector=B73 (URA_2um)}	ash1::bcKanMX4	STE12	.2672 ± .033	.2487 ± .0536	.1792 ± .0279	.1617 ± .0239
ASH1(lf) PHD1(gf) (conditional) agar invasion, {medium=SLAD, cell type=2n, vector=B73 (URA_2um)}	ash1::bcKanMX4	PHD1	.2672 ± .033	.2487 ± .0536	.7373 ± .0399	.4873 ± .0305
ASH1(lf) MSN1(gf) (conditional) agar invasion, {medium=SLAD, cell type=2n, vector=B73 (URA_2um)}	ash1::bcKanMX4	MSN1	.2672 ± .033	.2487 ± .0536	.8831 ± .0284	.5605 ± .0379
ASH1(lf) GLN3(gf) (non-interacting) agar invasion, {medium=SLAD, cell type=2n, vector=B73 (URA_2um)}	ash1::bcKanMX4	GLN3	.2672 ± .033	.2487 ± .0536	.1167 ± .0412	.0607 ± .0236
ASH1(lf) BEM1(gf) (non-interacting) agar invasion, {medium=SLAD, cell type=2n, vector=B73 (URA_2um)}	ash1::bcKanMX4	BEM1	.2672 ± .033	.2487 ± .0536	.3567 ± .0607	.3696 ± .0451
YOL155C(lf) CDC42(gf) (asynthetic) agar invasion, {medium=SLAD, cell type=2n, vector=B73 (URA_2um)}	yol155c::bcKanMX4	CDC42	.2672 ± .033	.0381 ± .1322	.1618 ± .0434	.1248 ± .0153
YOL155C(lf) FLO8(gf) (epistatic) agar invasion, {medium=SLAD, cell type=2n, vector=B73 (URA_2um)}	yol155c::bcKanMX4	FLO8	.2672 ± .033	.0381 ± .1322	.5608 ± .0318	.5121 ± .0678
YOL155C(lf) STE20(gf) (asynthetic) agar invasion, {medium=SLAD, cell type=2n, vector=B73 (URA_2um)}	yol155c::bcKanMX4	STE20	.2672 ± .033	.0381 ± .1322	.1949 ± .0346	.1248 ± .0337
YOL155C(lf) STE12(gf) (asynthetic) agar invasion, {medium=SLAD, cell type=2n, vector=B73 (URA_2um)}	yol155c::bcKanMX4	STE12	.2672 ± .033	.0381 ± .1322	.1792 ± .0279	.0541 ± .0541
YOL155C(lf) PHD1(gf) (additive) agar invasion, {medium=SLAD, cell type=2n, vector=B73 (URA_2um)}	yol155c::bcKanMX4	PHD1	.2672 ± .033	.0381 ± .1322	.7373 ± .0399	.4868 ± .0519
YOL155C(lf) MSN1(gf) (additive) agar invasion, {medium=SLAD, cell type=2n, vector=B73 (URA_2um)}	yol155c::bcKanMX4	MSN1	.2672 ± .033	.0381 ± .1322	.8831 ± .0284	.4638 ± .083
YOL155C(lf) GLN3(gf) (asynthetic) agar invasion, {medium=SLAD, cell type=2n, vector=B73 (URA_2um)}	yol155c::bcKanMX4	GLN3	.2672 ± .033	.0381 ± .1322	.1167 ± .0412	-.0359 ± .0359
YOL155C(lf) BEM1(gf) (non-interacting) agar invasion, {medium=SLAD, cell type=2n, vector=B73 (URA_2um)}	yol155c::bcKanMX4	BEM1	.2672 ± .033	.0381 ± .1322	.3567 ± .0607	.2116 ± .0797
YOL155C(lf) TEC1(gf) (non-interacting) agar invasion, {medium=SLAD, cell type=2n, vector=B73 (URA_2um)}	yol155c::bcKanMX4	TEC1	.2672 ± .033	.0381 ± .1322	.2662 ± .0193	.1488 ± .0335
DIG2(lf) TEC1(gf) (suppression) agar invasion, {medium=SLAD, cell type=2n, vector=B73 (URA_2um)}	dig2::bcKanMX4	TEC1	.2672 ± .033	.0577 ± .0577	.2662 ± .0193	.2555 ± .0129
EGT2(lf) CDC42(gf) (conditional) agar invasion, {medium=SLAD, cell type=2n, vector=B73 (URA_2um)}	egt2::bcKanMX4	CDC42	.2672 ± .033	.3018 ± .0859	.1618 ± .0434	.0654 ± .0213
EGT2(lf) FLO8(gf) (conditional) agar invasion, {medium=SLAD, cell type=2n, vector=B73 (URA_2um)}	egt2::bcKanMX4	FLO8	.2672 ± .033	.3018 ± .0859	.5608 ± .0318	.1601 ± .0208
EGT2(lf) STE20(gf) (synthetic) agar invasion, {medium=SLAD, cell type=2n, vector=B73 (URA_2um)}	egt2::bcKanMX4	STE20	.2672 ± .033	.3018 ± .0859	.1949 ± .0346	.0349 ± .0129
EGT2(lf) STE12(gf) (conditional) agar invasion, {medium=SLAD, cell type=2n, vector=B73 (URA_2um)}	egt2::bcKanMX4	STE12	.2672 ± .033	.3018 ± .0859	.1792 ± .0279	.0391 ± .0129
EGT2(lf) PHD1(gf) (suppression) agar invasion, {medium=SLAD, cell type=2n, vector=B73 (URA_2um)}	egt2::bcKanMX4	PHD1	.2672 ± .033	.3018 ± .0859	.7373 ± .0399	.3042 ± .0536
EGT2(lf) MSN1(gf) (suppression) agar invasion, {medium=SLAD, cell type=2n, vector=B73 (URA_2um)}	egt2::bcKanMX4	MSN1	.2672 ± .033	.3018 ± .0859	.8831 ± .0284	.3032 ± .043
EGT2(lf) GLN3(gf) (conditional) agar invasion, {medium=SLAD, cell type=2n, vector=B73 (URA_2um)}	egt2::bcKanMX4	GLN3	.2672 ± .033	.3018 ± .0859	.1167 ± .0412	.0352 ± .0129
EGT2(lf) BEM1(gf) (synthetic) agar invasion, {medium=SLAD, cell type=2n, vector=B73 (URA_2um)}	egt2::bcKanMX4	BEM1	.2672 ± .033	.3018 ± .0859	.3567 ± .0607	.1192 ± .0213
HSL1(lf) TEC1(gf) (non-interacting) agar invasion, {medium=SLAD, cell type=2n, vector=B73 (URA_2um)}	hsl1::bcKanMX4	TEC1	.2672 ± .033	.2066 ± .0334	.2662 ± .0193	.1706 ± .045
IME2(lf) CDC42(gf) (epistatic) agar invasion, {medium=SLAD, cell type=2n, vector=B73 (URA_2um)}	ime2::bcKanMX4	CDC42	.2672 ± .033	.0239 ± .0428	.1618 ± .0434	.1211 ± .0233
IME2(lf) FLO8(gf) (epistatic) agar invasion, {medium=SLAD, cell type=2n, vector=B73 (URA_2um)}	ime2::bcKanMX4	FLO8	.2672 ± .033	.0239 ± .0428	.5608 ± .0318	.5617 ± .0786
IME2(lf) STE20(gf) (asynthetic) agar invasion, {medium=SLAD, cell type=2n, vector=B73 (URA_2um)}	ime2::bcKanMX4	STE20	.2672 ± .033	.0239 ± .0428	.1949 ± .0346	.1233 ± .074
IME2(lf) STE12(gf) (epistatic) agar invasion, {medium=SLAD, cell type=2n, vector=B73 (URA_2um)}	ime2::bcKanMX4	STE12	.2672 ± .033	.0239 ± .0428	.1792 ± .0279	.0208 ± .0676
IME2(lf) PHD1(gf) (additive) agar invasion, {medium=SLAD, cell type=2n, vector=B73 (URA_2um)}	ime2::bcKanMX4	PHD1	.2672 ± .033	.0239 ± .0428	.7373 ± .0399	.5123 ± .0406
IME2(lf) MSN1(gf) (additive) agar invasion, {medium=SLAD, cell type=2n, vector=B73 (URA_2um)}	ime2::bcKanMX4	MSN1	.2672 ± .033	.0239 ± .0428	.8831 ± .0284	.484 ± .1119
IME2(lf) GLN3(gf) (epistatic) agar invasion, {medium=SLAD, cell type=2n, vector=B73 (URA_2um)}	ime2::bcKanMX4	GLN3	.2672 ± .033	.0239 ± .0428	.1167 ± .0412	-.0389 ± .0572
IME2(lf) BEM1(gf) (suppression) agar invasion, {medium=SLAD, cell type=2n, vector=B73 (URA_2um)}	ime2::bcKanMX4	BEM1	.2672 ± .033	.0239 ± .0428	.3567 ± .0607	.2149 ± .0781
RGS2(lf) CDC42(gf) (synthetic) agar invasion, {medium=SLAD, cell type=2n, vector=B73 (URA_2um)}	rgs2::bcKanMX4	CDC42	.2672 ± .033	.2143 ± .05	.1618 ± .0434	-.028 ± .0129
RGS2(lf) FLO8(gf) (conditional) agar invasion, {medium=SLAD, cell type=2n, vector=B73 (URA_2um)}	rgs2::bcKanMX4	FLO8	.2672 ± .033	.2143 ± .05	.5608 ± .0318	-.0296 ± .0129
RGS2(lf) STE20(gf) (synthetic) agar invasion, {medium=SLAD, cell type=2n, vector=B73 (URA_2um)}	rgs2::bcKanMX4	STE20	.2672 ± .033	.2143 ± .05	.1949 ± .0346	-.0311 ± .0129
RGS2(lf) STE12(gf) (synthetic) agar invasion, {medium=SLAD, cell type=2n, vector=B73 (URA_2um)}	rgs2::bcKanMX4	STE12	.2672 ± .033	.2143 ± .05	.1792 ± .0279	-.0699 ± .022
RGS2(lf) PHD1(gf) (conditional) agar invasion, {medium=SLAD, cell type=2n, vector=B73 (URA_2um)}	rgs2::bcKanMX4	PHD1	.2672 ± .033	.2143 ± .05	.7373 ± .0399	-.0406 ± .0129
RGS2(lf) MSN1(gf) (conditional) agar invasion, {medium=SLAD, cell type=2n, vector=B73 (URA_2um)}	rgs2::bcKanMX4	MSN1	.2672 ± .033	.2143 ± .05	.8831 ± .0284	-.0419 ± .0137
RGS2(lf) GLN3(gf) (conditional) agar invasion, {medium=SLAD, cell type=2n, vector=B73 (URA_2um)}	rgs2::bcKanMX4	GLN3	.2672 ± .033	.2143 ± .05	.1167 ± .0412	-.0337 ± .0129
RGS2(lf) BEM1(gf) (synthetic) agar invasion, {medium=SLAD, cell type=2n, vector=B73 (URA_2um)}	rgs2::bcKanMX4	BEM1	.2672 ± .033	.2143 ± .05	.3567 ± .0607	-.0224 ± .0224
RGS2(lf) TEC1(gf) (synthetic) agar invasion, {medium=SLAD, cell type=2n, vector=B73 (URA_2um)}	rgs2::bcKanMX4	TEC1	.2672 ± .033	.2143 ± .05	.2662 ± .0193	-.0278 ± .0243
SRL1(lf) CDC42(gf) (asynthetic) agar invasion, {medium=SLAD, cell type=2n, vector=B73 (URA_2um)}	srl1::bcKanMX4	CDC42	.2672 ± .033	.0845 ± .0845	.1618 ± .0434	.1046 ± .0373
SRL1(lf) FLO8(gf) (epistatic) agar invasion, {medium=SLAD, cell type=2n, vector=B73 (URA_2um)}	srl1::bcKanMX4	FLO8	.2672 ± .033	.0845 ± .0845	.5608 ± .0318	.4571 ± .0763
SRL1(lf) STE20(gf) (asynthetic) agar invasion, {medium=SLAD, cell type=2n, vector=B73 (URA_2um)}	srl1::bcKanMX4	STE20	.2672 ± .033	.0845 ± .0845	.1949 ± .0346	.0868 ± .0353
SRL1(lf) STE12(gf) (asynthetic) agar invasion, {medium=SLAD, cell type=2n, vector=B73 (URA_2um)}	srl1::bcKanMX4	STE12	.2672 ± .033	.0845 ± .0845	.1792 ± .0279	.0953 ± .0382
SRL1(lf) PHD1(gf) (additive) agar invasion, {medium=SLAD, cell type=2n, vector=B73 (URA_2um)}	srl1::bcKanMX4	PHD1	.2672 ± .033	.0845 ± .0845	.7373 ± .0399	.4846 ± .0468
SRL1(lf) MSN1(gf) (additive) agar invasion, {medium=SLAD, cell type=2n, vector=B73 (URA_2um)}	srl1::bcKanMX4	MSN1	.2672 ± .033	.0845 ± .0845	.8831 ± .0284	.4555 ± .0601
SRL1(lf) GLN3(gf) (double-nonmonotonic) agar invasion, {medium=SLAD, cell type=2n, vector=B73 (URA_2um)}	srl1::bcKanMX4	GLN3	.2672 ± .033	.0845 ± .0845	.1167 ± .0412	.4213 ± .1029
SRL1(lf) BEM1(gf) (non-interacting) agar invasion, {medium=SLAD, cell type=2n, vector=B73 (URA_2um)}	srl1::bcKanMX4	BEM1	.2672 ± .033	.0845 ± .0845	.3567 ± .0607	.1277 ± .048
SRL1(lf) TEC1(gf) (non-interacting) agar invasion, {medium=SLAD, cell type=2n, vector=B73 (URA_2um)}	srl1::bcKanMX4	TEC1	.2672 ± .033	.0845 ± .0845	.2662 ± .0193	.1386 ± .0653
MID2(lf) TEC1(gf) (suppression) agar invasion, {medium=SLAD, cell type=2n, vector=B73 (URA_2um)}	mid2::bcKanMX4	TEC1	.2672 ± .033	.1153 ± .0516	.2662 ± .0193	.2661 ± .0294
MIH1(lf) CDC42(gf) (non-interacting) agar invasion, {medium=SLAD, cell type=2n, vector=B73 (URA_2um)}	mih1::bcKanMX4	CDC42	.2672 ± .033	.1101 ± .1101	.1618 ± .0434	.2327 ± .0841
MIH1(lf) FLO8(gf) (suppression) agar invasion, {medium=SLAD, cell type=2n, vector=B73 (URA_2um)}	mih1::bcKanMX4	FLO8	.2672 ± .033	.1101 ± .1101	.5608 ± .0318	.4335 ± .1582
MIH1(lf) STE20(gf) (asynthetic) agar invasion, {medium=SLAD, cell type=2n, vector=B73 (URA_2um)}	mih1::bcKanMX4	STE20	.2672 ± .033	.1101 ± .1101	.1949 ± .0346	.1609 ± .0708
MIH1(lf) STE12(gf) (asynthetic) agar invasion, {medium=SLAD, cell type=2n, vector=B73 (URA_2um)}	mih1::bcKanMX4	STE12	.2672 ± .033	.1101 ± .1101	.1792 ± .0279	.1286 ± .0671
MIH1(lf) PHD1(gf) (additive) agar invasion, {medium=SLAD, cell type=2n, vector=B73 (URA_2um)}	mih1::bcKanMX4	PHD1	.2672 ± .033	.1101 ± .1101	.7373 ± .0399	.5215 ± .0635
MIH1(lf) MSN1(gf) (additive) agar invasion, {medium=SLAD, cell type=2n, vector=B73 (URA_2um)}	mih1::bcKanMX4	MSN1	.2672 ± .033	.1101 ± .1101	.8831 ± .0284	.5827 ± .1203
MIH1(lf) GLN3(gf) (non-interacting) agar invasion, {medium=SLAD, cell type=2n, vector=B73 (URA_2um)}	mih1::bcKanMX4	GLN3	.2672 ± .033	.1101 ± .1101	.1167 ± .0412	.0708 ± .2067
MIH1(lf) BEM1(gf) (non-interacting) agar invasion, {medium=SLAD, cell type=2n, vector=B73 (URA_2um)}	mih1::bcKanMX4	BEM1	.2672 ± .033	.1101 ± .1101	.3567 ± .0607	.2505 ± .0902
PDE1(lf) CDC42(gf) (conditional) agar invasion, {medium=SLAD, cell type=2n, vector=B73 (URA_2um)}	pde1::bcKanMX4	CDC42	.2672 ± .033	.362 ± .1156	.1618 ± .0434	-.0317 ± .0239
PDE1(lf) FLO8(gf) (suppression) agar invasion, {medium=SLAD, cell type=2n, vector=B73 (URA_2um)}	pde1::bcKanMX4	FLO8	.2672 ± .033	.362 ± .1156	.5608 ± .0318	.175 ± .1642
PDE1(lf) STE20(gf) (conditional) agar invasion, {medium=SLAD, cell type=2n, vector=B73 (URA_2um)}	pde1::bcKanMX4	STE20	.2672 ± .033	.362 ± .1156	.1949 ± .0346	-.0371 ± .0371
PDE1(lf) STE12(gf) (conditional) agar invasion, {medium=SLAD, cell type=2n, vector=B73 (URA_2um)}	pde1::bcKanMX4	STE12	.2672 ± .033	.362 ± .1156	.1792 ± .0279	-.0342 ± .0168
PDE1(lf) PHD1(gf) (suppression) agar invasion, {medium=SLAD, cell type=2n, vector=B73 (URA_2um)}	pde1::bcKanMX4	PHD1	.2672 ± .033	.362 ± .1156	.7373 ± .0399	.4394 ± .0954
PDE1(lf) BEM1(gf) (synthetic) agar invasion, {medium=SLAD, cell type=2n, vector=B73 (URA_2um)}	pde1::bcKanMX4	BEM1	.2672 ± .033	.362 ± .1156	.3567 ± .0607	.0412 ± .0321
PDE1(lf) TEC1(gf) (synthetic) agar invasion, {medium=SLAD, cell type=2n, vector=B73 (URA_2um)}	pde1::bcKanMX4	TEC1	.2672 ± .033	.362 ± .1156	.2662 ± .0193	.0143 ± .0143
CTS1(lf) TEC1(gf) (non-interacting) agar invasion, {medium=SLAD, cell type=2n, vector=B73 (URA_2um)}	cts1::bcKanMX4	TEC1	.2672 ± .033	.0967 ± .0345	.2662 ± .0193	.1345 ± .0195
DBR1(lf) CDC42(gf) (single-nonmonotonic) agar invasion, {medium=SLAD, cell type=2n, vector=B73 (URA_2um)}	dbr1::bcKanMX4	CDC42	.2672 ± .033	-.045 ± .0195	.1618 ± .0434	.0 ± .0239
DBR1(lf) FLO8(gf) (additive) agar invasion, {medium=SLAD, cell type=2n, vector=B73 (URA_2um)}	dbr1::bcKanMX4	FLO8	.2672 ± .033	-.045 ± .0195	.5608 ± .0318	.1106 ± .0282
DBR1(lf) STE20(gf) (single-nonmonotonic) agar invasion, {medium=SLAD, cell type=2n, vector=B73 (URA_2um)}	dbr1::bcKanMX4	STE20	.2672 ± .033	-.045 ± .0195	.1949 ± .0346	.0 ± .0129
DBR1(lf) PHD1(gf) (additive) agar invasion, {medium=SLAD, cell type=2n, vector=B73 (URA_2um)}	dbr1::bcKanMX4	PHD1	.2672 ± .033	-.045 ± .0195	.7373 ± .0399	.1136 ± .0449
DBR1(lf) MSN1(gf) (additive) agar invasion, {medium=SLAD, cell type=2n, vector=B73 (URA_2um)}	dbr1::bcKanMX4	MSN1	.2672 ± .033	-.045 ± .0195	.8831 ± .0284	.3069 ± .0314
DBR1(lf) GLN3(gf) (epistatic) agar invasion, {medium=SLAD, cell type=2n, vector=B73 (URA_2um)}	dbr1::bcKanMX4	GLN3	.2672 ± .033	-.045 ± .0195	.1167 ± .0412	-.0365 ± .0129
DBR1(lf) BEM1(gf) (conditional) agar invasion, {medium=SLAD, cell type=2n, vector=B73 (URA_2um)}	dbr1::bcKanMX4	BEM1	.2672 ± .033	-.045 ± .0195	.3567 ± .0607	.0586 ± .034
TPK3(lf) CDC42(gf) (suppression) agar invasion, {medium=SLAD, cell type=2n, vector=B73 (URA_2um)}	tpk3::bcKanMX4	CDC42	.2672 ± .033	.2935 ± .0269	.1618 ± .0434	.3413 ± .0457
TPK3(lf) FLO8(gf) (conditional) agar invasion, {medium=SLAD, cell type=2n, vector=B73 (URA_2um)}	tpk3::bcKanMX4	FLO8	.2672 ± .033	.2935 ± .0269	.5608 ± .0318	.4249 ± .0395
TPK3(lf) STE20(gf) (non-interacting) agar invasion, {medium=SLAD, cell type=2n, vector=B73 (URA_2um)}	tpk3::bcKanMX4	STE20	.2672 ± .033	.2935 ± .0269	.1949 ± .0346	.2684 ± .043
TPK3(lf) STE12(gf) (suppression) agar invasion, {medium=SLAD, cell type=2n, vector=B73 (URA_2um)}	tpk3::bcKanMX4	STE12	.2672 ± .033	.2935 ± .0269	.1792 ± .0279	.3204 ± .037
TPK3(lf) PHD1(gf) (conditional) agar invasion, {medium=SLAD, cell type=2n, vector=B73 (URA_2um)}	tpk3::bcKanMX4	PHD1	.2672 ± .033	.2935 ± .0269	.7373 ± .0399	.4754 ± .021
TPK3(lf) MSN1(gf) (conditional) agar invasion, {medium=SLAD, cell type=2n, vector=B73 (URA_2um)}	tpk3::bcKanMX4	MSN1	.2672 ± .033	.2935 ± .0269	.8831 ± .0284	.45 ± .0448
TPK3(lf) GLN3(gf) (non-interacting) agar invasion, {medium=SLAD, cell type=2n, vector=B73 (URA_2um)}	tpk3::bcKanMX4	GLN3	.2672 ± .033	.2935 ± .0269	.1167 ± .0412	.1396 ± .0129
TPK3(lf) BEM1(gf) (non-interacting) agar invasion, {medium=SLAD, cell type=2n, vector=B73 (URA_2um)}	tpk3::bcKanMX4	BEM1	.2672 ± .033	.2935 ± .0269	.3567 ± .0607	.418 ± .0311
TPK3(lf) TEC1(gf) (non-interacting) agar invasion, {medium=SLAD, cell type=2n, vector=B73 (URA_2um)}	tpk3::bcKanMX4	TEC1	.2672 ± .033	.2935 ± .0269	.2662 ± .0193	.3096 ± .0274
SFL1(lf) PHD1(gf) (double-nonmonotonic) agar invasion, {medium=SLAD, cell type=2n, vector=B73 (URA_2um)}	sfl1::bcKanMX4	PHD1	.2672 ± .033	.6814 ± .0448	.7373 ± .0399	.5657 ± .0689
SFL1(lf) TEC1(gf) (conditional) agar invasion, {medium=SLAD, cell type=2n, vector=B73 (URA_2um)}	sfl1::bcKanMX4	TEC1	.2672 ± .033	.6814 ± .0448	.2662 ± .0193	.5857 ± .0434
SOK2(lf) CDC42(gf) (additive) agar invasion, {medium=SLAD, cell type=2n, vector=B73 (URA_2um)}	sok2::bcKanMX4	CDC42	.2672 ± .033	.762 ± .1552	.1618 ± .0434	.2355 ± .0297
SOK2(lf) FLO8(gf) (double-nonmonotonic) agar invasion, {medium=SLAD, cell type=2n, vector=B73 (URA_2um)}	sok2::bcKanMX4	FLO8	.2672 ± .033	.762 ± .1552	.5608 ± .0318	.4292 ± .0251
SOK2(lf) STE20(gf) (epistatic) agar invasion, {medium=SLAD, cell type=2n, vector=B73 (URA_2um)}	sok2::bcKanMX4	STE20	.2672 ± .033	.762 ± .1552	.1949 ± .0346	.1645 ± .0209
SOK2(lf) STE12(gf) (epistatic) agar invasion, {medium=SLAD, cell type=2n, vector=B73 (URA_2um)}	sok2::bcKanMX4	STE12	.2672 ± .033	.762 ± .1552	.1792 ± .0279	.1662 ± .0163
SOK2(lf) PHD1(gf) (double-nonmonotonic) agar invasion, {medium=SLAD, cell type=2n, vector=B73 (URA_2um)}	sok2::bcKanMX4	PHD1	.2672 ± .033	.762 ± .1552	.7373 ± .0399	.5622 ± .0321
SOK2(lf) MSN1(gf) (double-nonmonotonic) agar invasion, {medium=SLAD, cell type=2n, vector=B73 (URA_2um)}	sok2::bcKanMX4	MSN1	.2672 ± .033	.762 ± .1552	.8831 ± .0284	.4899 ± .023
SOK2(lf) GLN3(gf) (single-nonmonotonic) agar invasion, {medium=SLAD, cell type=2n, vector=B73 (URA_2um)}	sok2::bcKanMX4	GLN3	.2672 ± .033	.762 ± .1552	.1167 ± .0412	.0 ± .0129
SOK2(lf) BEM1(gf) (suppression) agar invasion, {medium=SLAD, cell type=2n, vector=B73 (URA_2um)}	sok2::bcKanMX4	BEM1	.2672 ± .033	.762 ± .1552	.3567 ± .0607	.2287 ± .0539
SOK2(lf) TEC1(gf) (suppression) agar invasion, {medium=SLAD, cell type=2n, vector=B73 (URA_2um)}	sok2::bcKanMX4	TEC1	.2672 ± .033	.762 ± .1552	.2662 ± .0193	.2281 ± .016
LIN1(lf) CDC42(gf) (single-nonmonotonic) agar invasion, {medium=SLAD, cell type=2n, vector=B73 (URA_2um)}	yhr156c::bcKanMX4	CDC42	.2672 ± .033	-.1408 ± .044	.1618 ± .0434	.0912 ± .024
LIN1(lf) FLO8(gf) (additive) agar invasion, {medium=SLAD, cell type=2n, vector=B73 (URA_2um)}	yhr156c::bcKanMX4	FLO8	.2672 ± .033	-.1408 ± .044	.5608 ± .0318	.1691 ± .1158
LIN1(lf) STE20(gf) (single-nonmonotonic) agar invasion, {medium=SLAD, cell type=2n, vector=B73 (URA_2um)}	yhr156c::bcKanMX4	STE20	.2672 ± .033	-.1408 ± .044	.1949 ± .0346	.0497 ± .0497
LIN1(lf) STE12(gf) (single-nonmonotonic) agar invasion, {medium=SLAD, cell type=2n, vector=B73 (URA_2um)}	yhr156c::bcKanMX4	STE12	.2672 ± .033	-.1408 ± .044	.1792 ± .0279	.0102 ± .0545
LIN1(lf) PHD1(gf) (additive) agar invasion, {medium=SLAD, cell type=2n, vector=B73 (URA_2um)}	yhr156c::bcKanMX4	PHD1	.2672 ± .033	-.1408 ± .044	.7373 ± .0399	.4481 ± .0666
LIN1(lf) MSN1(gf) (additive) agar invasion, {medium=SLAD, cell type=2n, vector=B73 (URA_2um)}	yhr156c::bcKanMX4	MSN1	.2672 ± .033	-.1408 ± .044	.8831 ± .0284	.3749 ± .1236
LIN1(lf) GLN3(gf) (asynthetic) agar invasion, {medium=SLAD, cell type=2n, vector=B73 (URA_2um)}	yhr156c::bcKanMX4	GLN3	.2672 ± .033	-.1408 ± .044	.1167 ± .0412	-.0376 ± .2564
LIN1(lf) BEM1(gf) (conditional) agar invasion, {medium=SLAD, cell type=2n, vector=B73 (URA_2um)}	yhr156c::bcKanMX4	BEM1	.2672 ± .033	-.1408 ± .044	.3567 ± .0607	.0 ± .0612
LIN1(lf) TEC1(gf) (conditional) agar invasion, {medium=SLAD, cell type=2n, vector=B73 (URA_2um)}	yhr156c::bcKanMX4	TEC1	.2672 ± .033	-.1408 ± .044	.2662 ± .0193	.1084 ± .0456
FKH1(lf) TEC1(gf) (conditional) agar invasion, {medium=SLAD, cell type=2n, vector=B73 (URA_2um)}	fkh1::bcKanMX4	TEC1	.2672 ± .033	.0343 ± .0226	.2662 ± .0193	.1317 ± .0192
FKH2(lf) CDC42(gf) (asynthetic) agar invasion, {medium=SLAD, cell type=2n, vector=B73 (URA_2um)}	fkh2::bcKanMX4	CDC42	.2672 ± .033	.1432 ± .0433	.1618 ± .0434	.2073 ± .0237
FKH2(lf) FLO8(gf) (additive) agar invasion, {medium=SLAD, cell type=2n, vector=B73 (URA_2um)}	fkh2::bcKanMX4	FLO8	.2672 ± .033	.1432 ± .0433	.5608 ± .0318	.424 ± .0178
FKH2(lf) STE20(gf) (asynthetic) agar invasion, {medium=SLAD, cell type=2n, vector=B73 (URA_2um)}	fkh2::bcKanMX4	STE20	.2672 ± .033	.1432 ± .0433	.1949 ± .0346	.1549 ± .0185
FKH2(lf) STE12(gf) (asynthetic) agar invasion, {medium=SLAD, cell type=2n, vector=B73 (URA_2um)}	fkh2::bcKanMX4	STE12	.2672 ± .033	.1432 ± .0433	.1792 ± .0279	.1964 ± .0338
FKH2(lf) PHD1(gf) (additive) agar invasion, {medium=SLAD, cell type=2n, vector=B73 (URA_2um)}	fkh2::bcKanMX4	PHD1	.2672 ± .033	.1432 ± .0433	.7373 ± .0399	.4721 ± .0496
FKH2(lf) MSN1(gf) (additive) agar invasion, {medium=SLAD, cell type=2n, vector=B73 (URA_2um)}	fkh2::bcKanMX4	MSN1	.2672 ± .033	.1432 ± .0433	.8831 ± .0284	.4259 ± .0344
FKH2(lf) GLN3(gf) (asynthetic) agar invasion, {medium=SLAD, cell type=2n, vector=B73 (URA_2um)}	fkh2::bcKanMX4	GLN3	.2672 ± .033	.1432 ± .0433	.1167 ± .0412	.0453 ± .0453
FKH2(lf) BEM1(gf) (suppression) agar invasion, {medium=SLAD, cell type=2n, vector=B73 (URA_2um)}	fkh2::bcKanMX4	BEM1	.2672 ± .033	.1432 ± .0433	.3567 ± .0607	.2856 ± .0332
MGA1(lf) CDC42(gf) (epistatic) agar invasion, {medium=SLAD, cell type=2n, vector=B73 (URA_2um)}	mga1::bcKanMX4	CDC42	.2672 ± .033	.0 ± .0565	.1618 ± .0434	.1279 ± .0226
MGA1(lf) FLO8(gf) (additive) agar invasion, {medium=SLAD, cell type=2n, vector=B73 (URA_2um)}	mga1::bcKanMX4	FLO8	.2672 ± .033	.0 ± .0565	.5608 ± .0318	.3327 ± .0381
MGA1(lf) STE20(gf) (epistatic) agar invasion, {medium=SLAD, cell type=2n, vector=B73 (URA_2um)}	mga1::bcKanMX4	STE20	.2672 ± .033	.0 ± .0565	.1949 ± .0346	.0228 ± .05
MGA1(lf) STE12(gf) (epistatic) agar invasion, {medium=SLAD, cell type=2n, vector=B73 (URA_2um)}	mga1::bcKanMX4	STE12	.2672 ± .033	.0 ± .0565	.1792 ± .0279	.0141 ± .0297
MGA1(lf) PHD1(gf) (additive) agar invasion, {medium=SLAD, cell type=2n, vector=B73 (URA_2um)}	mga1::bcKanMX4	PHD1	.2672 ± .033	.0 ± .0565	.7373 ± .0399	.3885 ± .0293
MGA1(lf) MSN1(gf) (additive) agar invasion, {medium=SLAD, cell type=2n, vector=B73 (URA_2um)}	mga1::bcKanMX4	MSN1	.2672 ± .033	.0 ± .0565	.8831 ± .0284	.3989 ± .059
MGA1(lf) GLN3(gf) (epistatic) agar invasion, {medium=SLAD, cell type=2n, vector=B73 (URA_2um)}	mga1::bcKanMX4	GLN3	.2672 ± .033	.0 ± .0565	.1167 ± .0412	-.0392 ± .0173
MGA1(lf) BEM1(gf) (conditional) agar invasion, {medium=SLAD, cell type=2n, vector=B73 (URA_2um)}	mga1::bcKanMX4	BEM1	.2672 ± .033	.0 ± .0565	.3567 ± .0607	.168 ± .0541
MEP1(lf) TEC1(gf) (non-interacting) agar invasion, {medium=SLAD, cell type=2n, vector=B73 (URA_2um)}	mep1::bcKanMX4	TEC1	.2672 ± .033	.1543 ± .0461	.2662 ± .0193	.1394 ± .0253
MEP2(lf) CDC42(gf) (suppression) agar invasion, {medium=SLAD, cell type=2n, vector=B73 (URA_2um)}	mep2::bcKanMX4	CDC42	.2672 ± .033	.0 ± .0129	.1618 ± .0434	.2688 ± .0685
MEP2(lf) FLO8(gf) (additive) agar invasion, {medium=SLAD, cell type=2n, vector=B73 (URA_2um)}	mep2::bcKanMX4	FLO8	.2672 ± .033	.0 ± .0129	.5608 ± .0318	.41 ± .0251
MEP2(lf) STE12(gf) (double-nonmonotonic) agar invasion, {medium=SLAD, cell type=2n, vector=B73 (URA_2um)}	mep2::bcKanMX4	STE12	.2672 ± .033	.0 ± .0129	.1792 ± .0279	.2576 ± .0239
MEP2(lf) PHD1(gf) (additive) agar invasion, {medium=SLAD, cell type=2n, vector=B73 (URA_2um)}	mep2::bcKanMX4	PHD1	.2672 ± .033	.0 ± .0129	.7373 ± .0399	.5214 ± .0628
MEP2(lf) MSN1(gf) (additive) agar invasion, {medium=SLAD, cell type=2n, vector=B73 (URA_2um)}	mep2::bcKanMX4	MSN1	.2672 ± .033	.0 ± .0129	.8831 ± .0284	.4836 ± .0499
MEP2(lf) GLN3(gf) (epistatic) agar invasion, {medium=SLAD, cell type=2n, vector=B73 (URA_2um)}	mep2::bcKanMX4	GLN3	.2672 ± .033	.0 ± .0129	.1167 ± .0412	.1167 ± .0289
MEP2(lf) BEM1(gf) (suppression) agar invasion, {medium=SLAD, cell type=2n, vector=B73 (URA_2um)}	mep2::bcKanMX4	BEM1	.2672 ± .033	.0 ± .0129	.3567 ± .0607	.3656 ± .0284
FMP45(lf) CDC42(gf) (asynthetic) agar invasion, {medium=SLAD, cell type=2n, vector=B73 (URA_2um)}	ydl222c::bcKanMX4	CDC42	.2672 ± .033	.1054 ± .0838	.1618 ± .0434	.1399 ± .0336
FMP45(lf) FLO8(gf) (additive) agar invasion, {medium=SLAD, cell type=2n, vector=B73 (URA_2um)}	ydl222c::bcKanMX4	FLO8	.2672 ± .033	.1054 ± .0838	.5608 ± .0318	.3626 ± .0394
FMP45(lf) STE20(gf) (asynthetic) agar invasion, {medium=SLAD, cell type=2n, vector=B73 (URA_2um)}	ydl222c::bcKanMX4	STE20	.2672 ± .033	.1054 ± .0838	.1949 ± .0346	.0776 ± .0433
FMP45(lf) STE12(gf) (asynthetic) agar invasion, {medium=SLAD, cell type=2n, vector=B73 (URA_2um)}	ydl222c::bcKanMX4	STE12	.2672 ± .033	.1054 ± .0838	.1792 ± .0279	.1226 ± .0541
FMP45(lf) PHD1(gf) (additive) agar invasion, {medium=SLAD, cell type=2n, vector=B73 (URA_2um)}	ydl222c::bcKanMX4	PHD1	.2672 ± .033	.1054 ± .0838	.7373 ± .0399	.3973 ± .0318
FMP45(lf) MSN1(gf) (additive) agar invasion, {medium=SLAD, cell type=2n, vector=B73 (URA_2um)}	ydl222c::bcKanMX4	MSN1	.2672 ± .033	.1054 ± .0838	.8831 ± .0284	.3857 ± .0755
FMP45(lf) GLN3(gf) (additive) agar invasion, {medium=SLAD, cell type=2n, vector=B73 (URA_2um)}	ydl222c::bcKanMX4	GLN3	.2672 ± .033	.1054 ± .0838	.1167 ± .0412	-.0126 ± .0156
FMP45(lf) BEM1(gf) (non-interacting) agar invasion, {medium=SLAD, cell type=2n, vector=B73 (URA_2um)}	ydl222c::bcKanMX4	BEM1	.2672 ± .033	.1054 ± .0838	.3567 ± .0607	.237 ± .0638
FMP45(lf) TEC1(gf) (non-interacting) agar invasion, {medium=SLAD, cell type=2n, vector=B73 (URA_2um)}	ydl222c::bcKanMX4	TEC1	.2672 ± .033	.1054 ± .0838	.2662 ± .0193	.1515 ± .0306
YOR248W(lf) CDC42(gf) (asynthetic) agar invasion, {medium=SLAD, cell type=2n, vector=B73 (URA_2um)}	tos11::bcKanMX4	CDC42	.2672 ± .033	.0992 ± .0632	.1618 ± .0434	.1095 ± .0332
YOR248W(lf) FLO8(gf) (additive) agar invasion, {medium=SLAD, cell type=2n, vector=B73 (URA_2um)}	tos11::bcKanMX4	FLO8	.2672 ± .033	.0992 ± .0632	.5608 ± .0318	.3379 ± .0523
YOR248W(lf) STE20(gf) (asynthetic) agar invasion, {medium=SLAD, cell type=2n, vector=B73 (URA_2um)}	tos11::bcKanMX4	STE20	.2672 ± .033	.0992 ± .0632	.1949 ± .0346	.0566 ± .0229
YOR248W(lf) STE12(gf) (asynthetic) agar invasion, {medium=SLAD, cell type=2n, vector=B73 (URA_2um)}	tos11::bcKanMX4	STE12	.2672 ± .033	.0992 ± .0632	.1792 ± .0279	.0851 ± .0258
YOR248W(lf) PHD1(gf) (additive) agar invasion, {medium=SLAD, cell type=2n, vector=B73 (URA_2um)}	tos11::bcKanMX4	PHD1	.2672 ± .033	.0992 ± .0632	.7373 ± .0399	.3929 ± .058
YOR248W(lf) MSN1(gf) (additive) agar invasion, {medium=SLAD, cell type=2n, vector=B73 (URA_2um)}	tos11::bcKanMX4	MSN1	.2672 ± .033	.0992 ± .0632	.8831 ± .0284	.3751 ± .0851
YOR248W(lf) GLN3(gf) (additive) agar invasion, {medium=SLAD, cell type=2n, vector=B73 (URA_2um)}	tos11::bcKanMX4	GLN3	.2672 ± .033	.0992 ± .0632	.1167 ± .0412	-.0222 ± .0222
YOR248W(lf) BEM1(gf) (non-interacting) agar invasion, {medium=SLAD, cell type=2n, vector=B73 (URA_2um)}	tos11::bcKanMX4	BEM1	.2672 ± .033	.0992 ± .0632	.3567 ± .0607	.1797 ± .0741
YOR248W(lf) TEC1(gf) (non-interacting) agar invasion, {medium=SLAD, cell type=2n, vector=B73 (URA_2um)}	tos11::bcKanMX4	TEC1	.2672 ± .033	.0992 ± .0632	.2662 ± .0193	.1438 ± .0424
GPA2(lf) TEC1(gf) (conditional) agar invasion, {medium=SLAD, cell type=2n, vector=B73 (URA_2um)}	gpa2::bcKanMX4	TEC1	.2672 ± .033	-.0349 ± .0349	.2662 ± .0193	.1103 ± .0245
GPR1(lf) CDC42(gf) (epistatic) agar invasion, {medium=SLAD, cell type=2n, vector=B73 (URA_2um)}	gpr1::bcKanMX4	CDC42	.2672 ± .033	-.03 ± .0576	.1618 ± .0434	.1766 ± .0409
GPR1(lf) FLO8(gf) (additive) agar invasion, {medium=SLAD, cell type=2n, vector=B73 (URA_2um)}	gpr1::bcKanMX4	FLO8	.2672 ± .033	-.03 ± .0576	.5608 ± .0318	.4367 ± .0338
GPR1(lf) STE12(gf) (suppression) agar invasion, {medium=SLAD, cell type=2n, vector=B73 (URA_2um)}	gpr1::bcKanMX4	STE12	.2672 ± .033	-.03 ± .0576	.1792 ± .0279	.2463 ± .1196
GPR1(lf) PHD1(gf) (additive) agar invasion, {medium=SLAD, cell type=2n, vector=B73 (URA_2um)}	gpr1::bcKanMX4	PHD1	.2672 ± .033	-.03 ± .0576	.7373 ± .0399	.5187 ± .0505
GPR1(lf) MSN1(gf) (additive) agar invasion, {medium=SLAD, cell type=2n, vector=B73 (URA_2um)}	gpr1::bcKanMX4	MSN1	.2672 ± .033	-.03 ± .0576	.8831 ± .0284	.4856 ± .0529
GPR1(lf) GLN3(gf) (asynthetic) agar invasion, {medium=SLAD, cell type=2n, vector=B73 (URA_2um)}	gpr1::bcKanMX4	GLN3	.2672 ± .033	-.03 ± .0576	.1167 ± .0412	.0448 ± .0448
GPR1(lf) BEM1(gf) (suppression) agar invasion, {medium=SLAD, cell type=2n, vector=B73 (URA_2um)}	gpr1::bcKanMX4	BEM1	.2672 ± .033	-.03 ± .0576	.3567 ± .0607	.2118 ± .0542
ISW1(lf) TEC1(gf) (non-interacting) agar invasion, {medium=SLAD, cell type=2n, vector=B73 (URA_2um)}	isw1::bcKanMX4	TEC1	.2672 ± .033	.2539 ± .0255	.2662 ± .0193	.3013 ± .0336
KSS1(lf) CDC42(gf) (asynthetic) agar invasion, {medium=SLAD, cell type=2n, vector=B73 (URA_2um)}	kss1::bcKanMX4	CDC42	.2672 ± .033	.0629 ± .0629	.1618 ± .0434	.0827 ± .062
KSS1(lf) FLO8(gf) (additive) agar invasion, {medium=SLAD, cell type=2n, vector=B73 (URA_2um)}	kss1::bcKanMX4	FLO8	.2672 ± .033	.0629 ± .0629	.5608 ± .0318	.3911 ± .0545
KSS1(lf) STE20(gf) (epistatic) agar invasion, {medium=SLAD, cell type=2n, vector=B73 (URA_2um)}	kss1::bcKanMX4	STE20	.2672 ± .033	.0629 ± .0629	.1949 ± .0346	.0627 ± .0626
KSS1(lf) STE12(gf) (double-nonmonotonic) agar invasion, {medium=SLAD, cell type=2n, vector=B73 (URA_2um)}	kss1::bcKanMX4	STE12	.2672 ± .033	.0629 ± .0629	.1792 ± .0279	.3423 ± .0681
KSS1(lf) PHD1(gf) (additive) agar invasion, {medium=SLAD, cell type=2n, vector=B73 (URA_2um)}	kss1::bcKanMX4	PHD1	.2672 ± .033	.0629 ± .0629	.7373 ± .0399	.4099 ± .0675
KSS1(lf) MSN1(gf) (additive) agar invasion, {medium=SLAD, cell type=2n, vector=B73 (URA_2um)}	kss1::bcKanMX4	MSN1	.2672 ± .033	.0629 ± .0629	.8831 ± .0284	.3859 ± .0721
KSS1(lf) GLN3(gf) (asynthetic) agar invasion, {medium=SLAD, cell type=2n, vector=B73 (URA_2um)}	kss1::bcKanMX4	GLN3	.2672 ± .033	.0629 ± .0629	.1167 ± .0412	.0 ± .026
KSS1(lf) BEM1(gf) (non-interacting) agar invasion, {medium=SLAD, cell type=2n, vector=B73 (URA_2um)}	kss1::bcKanMX4	BEM1	.2672 ± .033	.0629 ± .0629	.3567 ± .0607	.186 ± .0695
CLB2(lf) TEC1(gf) (non-interacting) agar invasion, {medium=SLAD, cell type=2n, vector=B73 (URA_2um)}	clb2::bcKanMX4	TEC1	.2672 ± .033	.0799 ± .0129	.2662 ± .0193	.1561 ± .0636
CLN1(lf) CDC42(gf) (single-nonmonotonic) agar invasion, {medium=SLAD, cell type=2n, vector=B73 (URA_2um)}	cln1::bcKanMX4	CDC42	.2672 ± .033	-.012 ± .0314	.1618 ± .0434	.0669 ± .0129
CLN1(lf) FLO8(gf) (additive) agar invasion, {medium=SLAD, cell type=2n, vector=B73 (URA_2um)}	cln1::bcKanMX4	FLO8	.2672 ± .033	-.012 ± .0314	.5608 ± .0318	.2928 ± .0436
CLN1(lf) STE20(gf) (single-nonmonotonic) agar invasion, {medium=SLAD, cell type=2n, vector=B73 (URA_2um)}	cln1::bcKanMX4	STE20	.2672 ± .033	-.012 ± .0314	.1949 ± .0346	.0562 ± .0153
CLN1(lf) STE12(gf) (single-nonmonotonic) agar invasion, {medium=SLAD, cell type=2n, vector=B73 (URA_2um)}	cln1::bcKanMX4	STE12	.2672 ± .033	-.012 ± .0314	.1792 ± .0279	.058 ± .0189
CLN1(lf) PHD1(gf) (additive) agar invasion, {medium=SLAD, cell type=2n, vector=B73 (URA_2um)}	cln1::bcKanMX4	PHD1	.2672 ± .033	-.012 ± .0314	.7373 ± .0399	.3159 ± .0191
CLN1(lf) MSN1(gf) (additive) agar invasion, {medium=SLAD, cell type=2n, vector=B73 (URA_2um)}	cln1::bcKanMX4	MSN1	.2672 ± .033	-.012 ± .0314	.8831 ± .0284	.3748 ± .0226
CLN1(lf) GLN3(gf) (epistatic) agar invasion, {medium=SLAD, cell type=2n, vector=B73 (URA_2um)}	cln1::bcKanMX4	GLN3	.2672 ± .033	-.012 ± .0314	.1167 ± .0412	-.0094 ± .018
CLN1(lf) BEM1(gf) (conditional) agar invasion, {medium=SLAD, cell type=2n, vector=B73 (URA_2um)}	cln1::bcKanMX4	BEM1	.2672 ± .033	-.012 ± .0314	.3567 ± .0607	.1 ± .0296
MGA1(lf) TEC1(gf) (conditional) agar invasion, {medium=SLAD, cell type=2n, vector=B73 (URA_2um)}	mga1::bcKanMX4	TEC1	.2672 ± .033	.0 ± .0565	.2662 ± .0193	.1551 ± .0349
MID2(lf) CDC42(gf) (asynthetic) agar invasion, {medium=SLAD, cell type=2n, vector=B73 (URA_2um)}	mid2::bcKanMX4	CDC42	.2672 ± .033	.1153 ± .0516	.1618 ± .0434	.2093 ± .0213
MID2(lf) FLO8(gf) (epistatic) agar invasion, {medium=SLAD, cell type=2n, vector=B73 (URA_2um)}	mid2::bcKanMX4	FLO8	.2672 ± .033	.1153 ± .0516	.5608 ± .0318	.442 ± .0925
MID2(lf) STE20(gf) (asynthetic) agar invasion, {medium=SLAD, cell type=2n, vector=B73 (URA_2um)}	mid2::bcKanMX4	STE20	.2672 ± .033	.1153 ± .0516	.1949 ± .0346	.1989 ± .0229
MID2(lf) STE12(gf) (asynthetic) agar invasion, {medium=SLAD, cell type=2n, vector=B73 (URA_2um)}	mid2::bcKanMX4	STE12	.2672 ± .033	.1153 ± .0516	.1792 ± .0279	.1772 ± .0291
MID2(lf) PHD1(gf) (additive) agar invasion, {medium=SLAD, cell type=2n, vector=B73 (URA_2um)}	mid2::bcKanMX4	PHD1	.2672 ± .033	.1153 ± .0516	.7373 ± .0399	.4919 ± .1216
MID2(lf) MSN1(gf) (additive) agar invasion, {medium=SLAD, cell type=2n, vector=B73 (URA_2um)}	mid2::bcKanMX4	MSN1	.2672 ± .033	.1153 ± .0516	.8831 ± .0284	.4586 ± .1076
MID2(lf) GLN3(gf) (additive) agar invasion, {medium=SLAD, cell type=2n, vector=B73 (URA_2um)}	mid2::bcKanMX4	GLN3	.2672 ± .033	.1153 ± .0516	.1167 ± .0412	.0 ± .0129
MID2(lf) BEM1(gf) (suppression) agar invasion, {medium=SLAD, cell type=2n, vector=B73 (URA_2um)}	mid2::bcKanMX4	BEM1	.2672 ± .033	.1153 ± .0516	.3567 ± .0607	.3522 ± .0468
CNB1(lf) TEC1(gf) (non-interacting) agar invasion, {medium=SLAD, cell type=2n, vector=B73 (URA_2um)}	cnb1::bcKanMX4	TEC1	.2672 ± .033	.1969 ± .0321	.2662 ± .0193	.1939 ± .0292
CTS1(lf) CDC42(gf) (asynthetic) agar invasion, {medium=SLAD, cell type=2n, vector=B73 (URA_2um)}	cts1::bcKanMX4	CDC42	.2672 ± .033	.0967 ± .0345	.1618 ± .0434	.1445 ± .0306
CTS1(lf) FLO8(gf) (additive) agar invasion, {medium=SLAD, cell type=2n, vector=B73 (URA_2um)}	cts1::bcKanMX4	FLO8	.2672 ± .033	.0967 ± .0345	.5608 ± .0318	.2673 ± .0381
CTS1(lf) STE20(gf) (epistatic) agar invasion, {medium=SLAD, cell type=2n, vector=B73 (URA_2um)}	cts1::bcKanMX4	STE20	.2672 ± .033	.0967 ± .0345	.1949 ± .0346	.1104 ± .0147
CTS1(lf) STE12(gf) (epistatic) agar invasion, {medium=SLAD, cell type=2n, vector=B73 (URA_2um)}	cts1::bcKanMX4	STE12	.2672 ± .033	.0967 ± .0345	.1792 ± .0279	.1621 ± .0193
CTS1(lf) PHD1(gf) (additive) agar invasion, {medium=SLAD, cell type=2n, vector=B73 (URA_2um)}	cts1::bcKanMX4	PHD1	.2672 ± .033	.0967 ± .0345	.7373 ± .0399	.3859 ± .033
CTS1(lf) MSN1(gf) (additive) agar invasion, {medium=SLAD, cell type=2n, vector=B73 (URA_2um)}	cts1::bcKanMX4	MSN1	.2672 ± .033	.0967 ± .0345	.8831 ± .0284	.3979 ± .0277
CTS1(lf) GLN3(gf) (additive) agar invasion, {medium=SLAD, cell type=2n, vector=B73 (URA_2um)}	cts1::bcKanMX4	GLN3	.2672 ± .033	.0967 ± .0345	.1167 ± .0412	.0137 ± .0139
CTS1(lf) BEM1(gf) (suppression) agar invasion, {medium=SLAD, cell type=2n, vector=B73 (URA_2um)}	cts1::bcKanMX4	BEM1	.2672 ± .033	.0967 ± .0345	.3567 ± .0607	.2736 ± .0296
DSE2(lf) CDC42(gf) (double-nonmonotonic) agar invasion, {medium=SLAD, cell type=2n, vector=B73 (URA_2um)}	yhr143w::bcKanMX4	CDC42	.2672 ± .033	.0801 ± .0903	.1618 ± .0434	.2944 ± .0435
DSE2(lf) FLO8(gf) (epistatic) agar invasion, {medium=SLAD, cell type=2n, vector=B73 (URA_2um)}	yhr143w::bcKanMX4	FLO8	.2672 ± .033	.0801 ± .0903	.5608 ± .0318	.4347 ± .1058
DSE2(lf) STE20(gf) (non-interacting) agar invasion, {medium=SLAD, cell type=2n, vector=B73 (URA_2um)}	yhr143w::bcKanMX4	STE20	.2672 ± .033	.0801 ± .0903	.1949 ± .0346	.1966 ± .0546
DSE2(lf) STE12(gf) (non-interacting) agar invasion, {medium=SLAD, cell type=2n, vector=B73 (URA_2um)}	yhr143w::bcKanMX4	STE12	.2672 ± .033	.0801 ± .0903	.1792 ± .0279	.21 ± .0504
DSE2(lf) PHD1(gf) (additive) agar invasion, {medium=SLAD, cell type=2n, vector=B73 (URA_2um)}	yhr143w::bcKanMX4	PHD1	.2672 ± .033	.0801 ± .0903	.7373 ± .0399	.5031 ± .1014
DSE2(lf) MSN1(gf) (additive) agar invasion, {medium=SLAD, cell type=2n, vector=B73 (URA_2um)}	yhr143w::bcKanMX4	MSN1	.2672 ± .033	.0801 ± .0903	.8831 ± .0284	.4642 ± .096
DSE2(lf) GLN3(gf) (asynthetic) agar invasion, {medium=SLAD, cell type=2n, vector=B73 (URA_2um)}	yhr143w::bcKanMX4	GLN3	.2672 ± .033	.0801 ± .0903	.1167 ± .0412	.0198 ± .0233
DSE2(lf) BEM1(gf) (suppression) agar invasion, {medium=SLAD, cell type=2n, vector=B73 (URA_2um)}	yhr143w::bcKanMX4	BEM1	.2672 ± .033	.0801 ± .0903	.3567 ± .0607	.3481 ± .0468
DSE2(lf) TEC1(gf) (suppression) agar invasion, {medium=SLAD, cell type=2n, vector=B73 (URA_2um)}	yhr143w::bcKanMX4	TEC1	.2672 ± .033	.0801 ± .0903	.2662 ± .0193	.3059 ± .0369
ENT1(lf) TEC1(gf) (suppression) agar invasion, {medium=SLAD, cell type=2n, vector=B73 (URA_2um)}	ent1::bcKanMX4	TEC1	.2672 ± .033	.0935 ± .027	.2662 ± .0193	.2238 ± .0166
FKH1(lf) CDC42(gf) (epistatic) agar invasion, {medium=SLAD, cell type=2n, vector=B73 (URA_2um)}	fkh1::bcKanMX4	CDC42	.2672 ± .033	.0343 ± .0226	.1618 ± .0434	.1254 ± .0247
FKH1(lf) FLO8(gf) (additive) agar invasion, {medium=SLAD, cell type=2n, vector=B73 (URA_2um)}	fkh1::bcKanMX4	FLO8	.2672 ± .033	.0343 ± .0226	.5608 ± .0318	.2632 ± .0442
FKH1(lf) STE20(gf) (single-nonmonotonic) agar invasion, {medium=SLAD, cell type=2n, vector=B73 (URA_2um)}	fkh1::bcKanMX4	STE20	.2672 ± .033	.0343 ± .0226	.1949 ± .0346	.0753 ± .0137
FKH1(lf) STE12(gf) (single-nonmonotonic) agar invasion, {medium=SLAD, cell type=2n, vector=B73 (URA_2um)}	fkh1::bcKanMX4	STE12	.2672 ± .033	.0343 ± .0226	.1792 ± .0279	.1245 ± .0173
FKH1(lf) PHD1(gf) (additive) agar invasion, {medium=SLAD, cell type=2n, vector=B73 (URA_2um)}	fkh1::bcKanMX4	PHD1	.2672 ± .033	.0343 ± .0226	.7373 ± .0399	.4003 ± .0193
FKH1(lf) MSN1(gf) (additive) agar invasion, {medium=SLAD, cell type=2n, vector=B73 (URA_2um)}	fkh1::bcKanMX4	MSN1	.2672 ± .033	.0343 ± .0226	.8831 ± .0284	.4121 ± .0483
FKH1(lf) GLN3(gf) (asynthetic) agar invasion, {medium=SLAD, cell type=2n, vector=B73 (URA_2um)}	fkh1::bcKanMX4	GLN3	.2672 ± .033	.0343 ± .0226	.1167 ± .0412	.0224 ± .0567
FKH1(lf) BEM1(gf) (conditional) agar invasion, {medium=SLAD, cell type=2n, vector=B73 (URA_2um)}	fkh1::bcKanMX4	BEM1	.2672 ± .033	.0343 ± .0226	.3567 ± .0607	.2143 ± .0194
CLN2(lf) TEC1(gf) (non-interacting) agar invasion, {medium=SLAD, cell type=2n, vector=B73 (URA_2um)}	cln2::bcKanMX4	TEC1	.2672 ± .033	.0541 ± .0273	.2662 ± .0193	.0622 ± .0299
CLN3(lf) CDC42(gf) (asynthetic) agar invasion, {medium=SLAD, cell type=2n, vector=B73 (URA_2um)}	cln3::bcKanMX4	CDC42	.2672 ± .033	.1103 ± .066	.1618 ± .0434	.144 ± .0762
CLN3(lf) FLO8(gf) (epistatic) agar invasion, {medium=SLAD, cell type=2n, vector=B73 (URA_2um)}	cln3::bcKanMX4	FLO8	.2672 ± .033	.1103 ± .066	.5608 ± .0318	.6197 ± .0943
CLN3(lf) STE20(gf) (asynthetic) agar invasion, {medium=SLAD, cell type=2n, vector=B73 (URA_2um)}	cln3::bcKanMX4	STE20	.2672 ± .033	.1103 ± .066	.1949 ± .0346	.0976 ± .0383
CLN3(lf) STE12(gf) (asynthetic) agar invasion, {medium=SLAD, cell type=2n, vector=B73 (URA_2um)}	cln3::bcKanMX4	STE12	.2672 ± .033	.1103 ± .066	.1792 ± .0279	.109 ± .0579
CLN3(lf) PHD1(gf) (additive) agar invasion, {medium=SLAD, cell type=2n, vector=B73 (URA_2um)}	cln3::bcKanMX4	PHD1	.2672 ± .033	.1103 ± .066	.7373 ± .0399	.5277 ± .0719
CLN3(lf) MSN1(gf) (additive) agar invasion, {medium=SLAD, cell type=2n, vector=B73 (URA_2um)}	cln3::bcKanMX4	MSN1	.2672 ± .033	.1103 ± .066	.8831 ± .0284	.5933 ± .1222
CLN3(lf) GLN3(gf) (additive) agar invasion, {medium=SLAD, cell type=2n, vector=B73 (URA_2um)}	cln3::bcKanMX4	GLN3	.2672 ± .033	.1103 ± .066	.1167 ± .0412	.0 ± .0129
CLN3(lf) BEM1(gf) (suppression) agar invasion, {medium=SLAD, cell type=2n, vector=B73 (URA_2um)}	cln3::bcKanMX4	BEM1	.2672 ± .033	.1103 ± .066	.3567 ± .0607	.3683 ± .0513
RCS1(lf) CDC42(gf) (double-nonmonotonic) agar invasion, {medium=SLAD, cell type=2n, vector=B73 (URA_2um)}	rcs1::bcKanMX4	CDC42	.2672 ± .033	.1947 ± .0305	.1618 ± .0434	.4053 ± .0517
RCS1(lf) FLO8(gf) (epistatic) agar invasion, {medium=SLAD, cell type=2n, vector=B73 (URA_2um)}	rcs1::bcKanMX4	FLO8	.2672 ± .033	.1947 ± .0305	.5608 ± .0318	.6885 ± .1312
RCS1(lf) STE20(gf) (double-nonmonotonic) agar invasion, {medium=SLAD, cell type=2n, vector=B73 (URA_2um)}	rcs1::bcKanMX4	STE20	.2672 ± .033	.1947 ± .0305	.1949 ± .0346	.3959 ± .0333
RCS1(lf) STE12(gf) (double-nonmonotonic) agar invasion, {medium=SLAD, cell type=2n, vector=B73 (URA_2um)}	rcs1::bcKanMX4	STE12	.2672 ± .033	.1947 ± .0305	.1792 ± .0279	.4406 ± .0658
RCS1(lf) PHD1(gf) (epistatic) agar invasion, {medium=SLAD, cell type=2n, vector=B73 (URA_2um)}	rcs1::bcKanMX4	PHD1	.2672 ± .033	.1947 ± .0305	.7373 ± .0399	.8816 ± .1825
RCS1(lf) MSN1(gf) (epistatic) agar invasion, {medium=SLAD, cell type=2n, vector=B73 (URA_2um)}	rcs1::bcKanMX4	MSN1	.2672 ± .033	.1947 ± .0305	.8831 ± .0284	.81 ± .14
RCS1(lf) GLN3(gf) (asynthetic) agar invasion, {medium=SLAD, cell type=2n, vector=B73 (URA_2um)}	rcs1::bcKanMX4	GLN3	.2672 ± .033	.1947 ± .0305	.1167 ± .0412	.1214 ± .0433
RCS1(lf) BEM1(gf) (conditional) agar invasion, {medium=SLAD, cell type=2n, vector=B73 (URA_2um)}	rcs1::bcKanMX4	BEM1	.2672 ± .033	.1947 ± .0305	.3567 ± .0607	.6946 ± .1092
RCS1(lf) TEC1(gf) (conditional) agar invasion, {medium=SLAD, cell type=2n, vector=B73 (URA_2um)}	rcs1::bcKanMX4	TEC1	.2672 ± .033	.1947 ± .0305	.2662 ± .0193	.5004 ± .0718
IPK1(lf) TEC1(gf) (conditional) agar invasion, {medium=SLAD, cell type=2n, vector=B73 (URA_2um)}	ipk1::bcKanMX4	TEC1	.2672 ± .033	.7165 ± .1955	.2662 ± .0193	.3898 ± .035
ACE2(lf) CDC42(gf) (epistatic) agar invasion, {medium=SLAD, cell type=2n, vector=B73 (URA_2um)}	ace2::bcKanMX4	CDC42	.2672 ± .033	.0129 ± .013	.1618 ± .0434	.0 ± .0283
ACE2(lf) FLO8(gf) (additive) agar invasion, {medium=SLAD, cell type=2n, vector=B73 (URA_2um)}	ace2::bcKanMX4	FLO8	.2672 ± .033	.0129 ± .013	.5608 ± .0318	.079 ± .0352
ACE2(lf) STE20(gf) (epistatic) agar invasion, {medium=SLAD, cell type=2n, vector=B73 (URA_2um)}	ace2::bcKanMX4	STE20	.2672 ± .033	.0129 ± .013	.1949 ± .0346	.037 ± .0334
ACE2(lf) STE12(gf) (epistatic) agar invasion, {medium=SLAD, cell type=2n, vector=B73 (URA_2um)}	ace2::bcKanMX4	STE12	.2672 ± .033	.0129 ± .013	.1792 ± .0279	.0274 ± .0457
ACE2(lf) PHD1(gf) (additive) agar invasion, {medium=SLAD, cell type=2n, vector=B73 (URA_2um)}	ace2::bcKanMX4	PHD1	.2672 ± .033	.0129 ± .013	.7373 ± .0399	.2913 ± .0598
ACE2(lf) MSN1(gf) (additive) agar invasion, {medium=SLAD, cell type=2n, vector=B73 (URA_2um)}	ace2::bcKanMX4	MSN1	.2672 ± .033	.0129 ± .013	.8831 ± .0284	.2882 ± .0221
ACE2(lf) GLN3(gf) (additive) agar invasion, {medium=SLAD, cell type=2n, vector=B73 (URA_2um)}	ace2::bcKanMX4	GLN3	.2672 ± .033	.0129 ± .013	.1167 ± .0412	-.0326 ± .0132
ACE2(lf) BEM1(gf) (conditional) agar invasion, {medium=SLAD, cell type=2n, vector=B73 (URA_2um)}	ace2::bcKanMX4	BEM1	.2672 ± .033	.0129 ± .013	.3567 ± .0607	.0998 ± .0218
GPA2(lf) CDC42(gf) (epistatic) agar invasion, {medium=SLAD, cell type=2n, vector=B73 (URA_2um)}	gpa2::bcKanMX4	CDC42	.2672 ± .033	-.0349 ± .0349	.1618 ± .0434	.0265 ± .0265
GPA2(lf) FLO8(gf) (additive) agar invasion, {medium=SLAD, cell type=2n, vector=B73 (URA_2um)}	gpa2::bcKanMX4	FLO8	.2672 ± .033	-.0349 ± .0349	.5608 ± .0318	.2551 ± .0412
GPA2(lf) STE20(gf) (single-nonmonotonic) agar invasion, {medium=SLAD, cell type=2n, vector=B73 (URA_2um)}	gpa2::bcKanMX4	STE20	.2672 ± .033	-.0349 ± .0349	.1949 ± .0346	.0377 ± .0345
GPA2(lf) STE12(gf) (epistatic) agar invasion, {medium=SLAD, cell type=2n, vector=B73 (URA_2um)}	gpa2::bcKanMX4	STE12	.2672 ± .033	-.0349 ± .0349	.1792 ± .0279	.0 ± .0307
GPA2(lf) PHD1(gf) (additive) agar invasion, {medium=SLAD, cell type=2n, vector=B73 (URA_2um)}	gpa2::bcKanMX4	PHD1	.2672 ± .033	-.0349 ± .0349	.7373 ± .0399	.2509 ± .0382
GPA2(lf) MSN1(gf) (additive) agar invasion, {medium=SLAD, cell type=2n, vector=B73 (URA_2um)}	gpa2::bcKanMX4	MSN1	.2672 ± .033	-.0349 ± .0349	.8831 ± .0284	.3944 ± .0351
GPA2(lf) GLN3(gf) (epistatic) agar invasion, {medium=SLAD, cell type=2n, vector=B73 (URA_2um)}	gpa2::bcKanMX4	GLN3	.2672 ± .033	-.0349 ± .0349	.1167 ± .0412	.0228 ± .034
GPA2(lf) BEM1(gf) (conditional) agar invasion, {medium=SLAD, cell type=2n, vector=B73 (URA_2um)}	gpa2::bcKanMX4	BEM1	.2672 ± .033	-.0349 ± .0349	.3567 ± .0607	.0753 ± .0326
PRY3(lf) CDC42(gf) (non-interacting) agar invasion, {medium=SLAD, cell type=2n, vector=B73 (URA_2um)}	pry3::bcKanMX4	CDC42	.2672 ± .033	.1973 ± .0533	.1618 ± .0434	.2148 ± .0828
PRY3(lf) FLO8(gf) (non-interacting) agar invasion, {medium=SLAD, cell type=2n, vector=B73 (URA_2um)}	pry3::bcKanMX4	FLO8	.2672 ± .033	.1973 ± .0533	.5608 ± .0318	.5134 ± .0923
PRY3(lf) STE20(gf) (synthetic) agar invasion, {medium=SLAD, cell type=2n, vector=B73 (URA_2um)}	pry3::bcKanMX4	STE20	.2672 ± .033	.1973 ± .0533	.1949 ± .0346	.1167 ± .0229
PRY3(lf) STE12(gf) (non-interacting) agar invasion, {medium=SLAD, cell type=2n, vector=B73 (URA_2um)}	pry3::bcKanMX4	STE12	.2672 ± .033	.1973 ± .0533	.1792 ± .0279	.1381 ± .0638
PRY3(lf) PHD1(gf) (conditional) agar invasion, {medium=SLAD, cell type=2n, vector=B73 (URA_2um)}	pry3::bcKanMX4	PHD1	.2672 ± .033	.1973 ± .0533	.7373 ± .0399	.5864 ± .0888
PRY3(lf) MSN1(gf) (conditional) agar invasion, {medium=SLAD, cell type=2n, vector=B73 (URA_2um)}	pry3::bcKanMX4	MSN1	.2672 ± .033	.1973 ± .0533	.8831 ± .0284	.6215 ± .1158
PRY3(lf) GLN3(gf) (synthetic) agar invasion, {medium=SLAD, cell type=2n, vector=B73 (URA_2um)}	pry3::bcKanMX4	GLN3	.2672 ± .033	.1973 ± .0533	.1167 ± .0412	.0 ± .0405
PRY3(lf) BEM1(gf) (non-interacting) agar invasion, {medium=SLAD, cell type=2n, vector=B73 (URA_2um)}	pry3::bcKanMX4	BEM1	.2672 ± .033	.1973 ± .0533	.3567 ± .0607	.2708 ± .0666
PRY3(lf) TEC1(gf) (non-interacting) agar invasion, {medium=SLAD, cell type=2n, vector=B73 (URA_2um)}	pry3::bcKanMX4	TEC1	.2672 ± .033	.1973 ± .0533	.2662 ± .0193	.2361 ± .0627
CAR2(lf) TEC1(gf) (non-interacting) agar invasion, {medium=SLAD, cell type=2n, vector=B73 (URA_2um)}	car2::bcKanMX4	TEC1	.2672 ± .033	.3642 ± .0671	.2662 ± .0193	.2924 ± .0409
CLA4(lf) CDC42(gf) (epistatic) agar invasion, {medium=SLAD, cell type=2n, vector=B73 (URA_2um)}	cla4::bcKanMX4	CDC42	.2672 ± .033	.0 ± .0385	.1618 ± .0434	.0365 ± .0365
CLA4(lf) FLO8(gf) (additive) agar invasion, {medium=SLAD, cell type=2n, vector=B73 (URA_2um)}	cla4::bcKanMX4	FLO8	.2672 ± .033	.0 ± .0385	.5608 ± .0318	.3023 ± .0655
CLA4(lf) STE20(gf) (single-nonmonotonic) agar invasion, {medium=SLAD, cell type=2n, vector=B73 (URA_2um)}	cla4::bcKanMX4	STE20	.2672 ± .033	.0 ± .0385	.1949 ± .0346	.1379 ± .0185
CLA4(lf) STE12(gf) (epistatic) agar invasion, {medium=SLAD, cell type=2n, vector=B73 (URA_2um)}	cla4::bcKanMX4	STE12	.2672 ± .033	.0 ± .0385	.1792 ± .0279	.0592 ± .0417
CLA4(lf) PHD1(gf) (additive) agar invasion, {medium=SLAD, cell type=2n, vector=B73 (URA_2um)}	cla4::bcKanMX4	PHD1	.2672 ± .033	.0 ± .0385	.7373 ± .0399	.1674 ± .0421
CLA4(lf) MSN1(gf) (additive) agar invasion, {medium=SLAD, cell type=2n, vector=B73 (URA_2um)}	cla4::bcKanMX4	MSN1	.2672 ± .033	.0 ± .0385	.8831 ± .0284	.2949 ± .0663
CLA4(lf) GLN3(gf) (epistatic) agar invasion, {medium=SLAD, cell type=2n, vector=B73 (URA_2um)}	cla4::bcKanMX4	GLN3	.2672 ± .033	.0 ± .0385	.1167 ± .0412	-.0215 ± .0215
CLA4(lf) BEM1(gf) (non-interacting) agar invasion, {medium=SLAD, cell type=2n, vector=B73 (URA_2um)}	cla4::bcKanMX4	BEM1	.2672 ± .033	.0 ± .0385	.3567 ± .0607	.0727 ± .0701
SNO1(lf) CDC42(gf) (suppression) agar invasion, {medium=SLAD, cell type=2n, vector=B73 (URA_2um)}	sno1::bcKanMX4	CDC42	.2672 ± .033	.0601 ± .0203	.1618 ± .0434	.2546 ± .0496
SNO1(lf) FLO8(gf) (epistatic) agar invasion, {medium=SLAD, cell type=2n, vector=B73 (URA_2um)}	sno1::bcKanMX4	FLO8	.2672 ± .033	.0601 ± .0203	.5608 ± .0318	.5568 ± .0548
SNO1(lf) STE20(gf) (epistatic) agar invasion, {medium=SLAD, cell type=2n, vector=B73 (URA_2um)}	sno1::bcKanMX4	STE20	.2672 ± .033	.0601 ± .0203	.1949 ± .0346	.1627 ± .0231
SNO1(lf) STE12(gf) (asynthetic) agar invasion, {medium=SLAD, cell type=2n, vector=B73 (URA_2um)}	sno1::bcKanMX4	STE12	.2672 ± .033	.0601 ± .0203	.1792 ± .0279	.1155 ± .0526
SNO1(lf) PHD1(gf) (epistatic) agar invasion, {medium=SLAD, cell type=2n, vector=B73 (URA_2um)}	sno1::bcKanMX4	PHD1	.2672 ± .033	.0601 ± .0203	.7373 ± .0399	.6696 ± .0972
SNO1(lf) MSN1(gf) (additive) agar invasion, {medium=SLAD, cell type=2n, vector=B73 (URA_2um)}	sno1::bcKanMX4	MSN1	.2672 ± .033	.0601 ± .0203	.8831 ± .0284	.6808 ± .137
SNO1(lf) GLN3(gf) (asynthetic) agar invasion, {medium=SLAD, cell type=2n, vector=B73 (URA_2um)}	sno1::bcKanMX4	GLN3	.2672 ± .033	.0601 ± .0203	.1167 ± .0412	.0326 ± .0326
SNO1(lf) BEM1(gf) (suppression) agar invasion, {medium=SLAD, cell type=2n, vector=B73 (URA_2um)}	sno1::bcKanMX4	BEM1	.2672 ± .033	.0601 ± .0203	.3567 ± .0607	.2857 ± .1028
SNO1(lf) TEC1(gf) (suppression) agar invasion, {medium=SLAD, cell type=2n, vector=B73 (URA_2um)}	sno1::bcKanMX4	TEC1	.2672 ± .033	.0601 ± .0203	.2662 ± .0193	.327 ± .0558
EGT2(lf) TEC1(gf) (synthetic) agar invasion, {medium=SLAD, cell type=2n, vector=B73 (URA_2um)}	egt2::bcKanMX4	TEC1	.2672 ± .033	.3018 ± .0859	.2662 ± .0193	.0567 ± .0176
ELM1(lf) STE20(gf) (epistatic) agar invasion, {medium=SLAD, cell type=2n, vector=B73 (URA_2um)}	elm1::bcKanMX4	STE20	.2672 ± .033	-.0225 ± .0451	.1949 ± .0346	-.0291 ± .0291
CLB1(lf) TEC1(gf) (suppression) agar invasion, {medium=SLAD, cell type=2n, vector=B73 (URA_2um)}	clb1::bcKanMX4	TEC1	.2672 ± .033	.1012 ± .0385	.2662 ± .0193	.2295 ± .0145
CLB2(lf) CDC42(gf) (suppression) agar invasion, {medium=SLAD, cell type=2n, vector=B73 (URA_2um)}	clb2::bcKanMX4	CDC42	.2672 ± .033	.0799 ± .0129	.1618 ± .0434	.1916 ± .0768
CLB2(lf) FLO8(gf) (epistatic) agar invasion, {medium=SLAD, cell type=2n, vector=B73 (URA_2um)}	clb2::bcKanMX4	FLO8	.2672 ± .033	.0799 ± .0129	.5608 ± .0318	.6906 ± .1042
CLB2(lf) STE20(gf) (asynthetic) agar invasion, {medium=SLAD, cell type=2n, vector=B73 (URA_2um)}	clb2::bcKanMX4	STE20	.2672 ± .033	.0799 ± .0129	.1949 ± .0346	.1403 ± .0691
CLB2(lf) STE12(gf) (epistatic) agar invasion, {medium=SLAD, cell type=2n, vector=B73 (URA_2um)}	clb2::bcKanMX4	STE12	.2672 ± .033	.0799 ± .0129	.1792 ± .0279	.0778 ± .0618
CLB2(lf) PHD1(gf) (epistatic) agar invasion, {medium=SLAD, cell type=2n, vector=B73 (URA_2um)}	clb2::bcKanMX4	PHD1	.2672 ± .033	.0799 ± .0129	.7373 ± .0399	.1236 ± .0369
CLB2(lf) MSN1(gf) (additive) agar invasion, {medium=SLAD, cell type=2n, vector=B73 (URA_2um)}	clb2::bcKanMX4	MSN1	.2672 ± .033	.0799 ± .0129	.8831 ± .0284	.5884 ± .0632
CLB2(lf) GLN3(gf) (additive) agar invasion, {medium=SLAD, cell type=2n, vector=B73 (URA_2um)}	clb2::bcKanMX4	GLN3	.2672 ± .033	.0799 ± .0129	.1167 ± .0412	.0238 ± .0297
CLB2(lf) BEM1(gf) (suppression) agar invasion, {medium=SLAD, cell type=2n, vector=B73 (URA_2um)}	clb2::bcKanMX4	BEM1	.2672 ± .033	.0799 ± .0129	.3567 ± .0607	.3649 ± .0483
MSN1(lf) TEC1(gf) (non-interacting) agar invasion, {medium=SLAD, cell type=2n, vector=B73 (URA_2um)}	msn1::bcKanMX4	TEC1	.2672 ± .033	.0 ± .0169	.2662 ± .0193	.0 ± .0129
MSN5(lf) CDC42(gf) (single-nonmonotonic) agar invasion, {medium=SLAD, cell type=2n, vector=B73 (URA_2um)}	msn5::bcKanMX4	CDC42	.2672 ± .033	-.0412 ± .0129	.1618 ± .0434	.0276 ± .0163
MSN5(lf) FLO8(gf) (additive) agar invasion, {medium=SLAD, cell type=2n, vector=B73 (URA_2um)}	msn5::bcKanMX4	FLO8	.2672 ± .033	-.0412 ± .0129	.5608 ± .0318	.2085 ± .0497
MSN5(lf) STE20(gf) (single-nonmonotonic) agar invasion, {medium=SLAD, cell type=2n, vector=B73 (URA_2um)}	msn5::bcKanMX4	STE20	.2672 ± .033	-.0412 ± .0129	.1949 ± .0346	.0538 ± .0227
MSN5(lf) STE12(gf) (single-nonmonotonic) agar invasion, {medium=SLAD, cell type=2n, vector=B73 (URA_2um)}	msn5::bcKanMX4	STE12	.2672 ± .033	-.0412 ± .0129	.1792 ± .0279	.0616 ± .0292
MSN5(lf) PHD1(gf) (additive) agar invasion, {medium=SLAD, cell type=2n, vector=B73 (URA_2um)}	msn5::bcKanMX4	PHD1	.2672 ± .033	-.0412 ± .0129	.7373 ± .0399	.1773 ± .0225
MSN5(lf) MSN1(gf) (additive) agar invasion, {medium=SLAD, cell type=2n, vector=B73 (URA_2um)}	msn5::bcKanMX4	MSN1	.2672 ± .033	-.0412 ± .0129	.8831 ± .0284	.3211 ± .0481
MSN5(lf) GLN3(gf) (single-nonmonotonic) agar invasion, {medium=SLAD, cell type=2n, vector=B73 (URA_2um)}	msn5::bcKanMX4	GLN3	.2672 ± .033	-.0412 ± .0129	.1167 ± .0412	.0 ± .0137
MSN5(lf) BEM1(gf) (conditional) agar invasion, {medium=SLAD, cell type=2n, vector=B73 (URA_2um)}	msn5::bcKanMX4	BEM1	.2672 ± .033	-.0412 ± .0129	.3567 ± .0607	.0265 ± .0265
ASH1(lf) TEC1(gf) (non-interacting) agar invasion, {medium=SLAD, cell type=2n, vector=B73 (URA_2um)}	ash1::bcKanMX4	TEC1	.2672 ± .033	.2487 ± .0536	.2662 ± .0193	.1834 ± .0315
BMH1(lf) CDC42(gf) (epistatic) agar invasion, {medium=SLAD, cell type=2n, vector=B73 (URA_2um)}	bmh1::bcKanMX4	CDC42	.2672 ± .033	.0764 ± .0361	.1618 ± .0434	.1613 ± .0199
BMH1(lf) FLO8(gf) (additive) agar invasion, {medium=SLAD, cell type=2n, vector=B73 (URA_2um)}	bmh1::bcKanMX4	FLO8	.2672 ± .033	.0764 ± .0361	.5608 ± .0318	.2992 ± .0553
BMH1(lf) STE20(gf) (asynthetic) agar invasion, {medium=SLAD, cell type=2n, vector=B73 (URA_2um)}	bmh1::bcKanMX4	STE20	.2672 ± .033	.0764 ± .0361	.1949 ± .0346	.1162 ± .0601
BMH1(lf) STE12(gf) (asynthetic) agar invasion, {medium=SLAD, cell type=2n, vector=B73 (URA_2um)}	bmh1::bcKanMX4	STE12	.2672 ± .033	.0764 ± .0361	.1792 ± .0279	.1483 ± .0371
BMH1(lf) PHD1(gf) (additive) agar invasion, {medium=SLAD, cell type=2n, vector=B73 (URA_2um)}	bmh1::bcKanMX4	PHD1	.2672 ± .033	.0764 ± .0361	.7373 ± .0399	.3519 ± .0307
BMH1(lf) MSN1(gf) (additive) agar invasion, {medium=SLAD, cell type=2n, vector=B73 (URA_2um)}	bmh1::bcKanMX4	MSN1	.2672 ± .033	.0764 ± .0361	.8831 ± .0284	.3681 ± .0499
BMH1(lf) GLN3(gf) (additive) agar invasion, {medium=SLAD, cell type=2n, vector=B73 (URA_2um)}	bmh1::bcKanMX4	GLN3	.2672 ± .033	.0764 ± .0361	.1167 ± .0412	.0251 ± .0129
BMH1(lf) BEM1(gf) (suppression) agar invasion, {medium=SLAD, cell type=2n, vector=B73 (URA_2um)}	bmh1::bcKanMX4	BEM1	.2672 ± .033	.0764 ± .0361	.3567 ± .0607	.2186 ± .0401
ACE2(lf) TEC1(gf) (non-interacting) agar invasion, {medium=SLAD, cell type=2n, vector=B73 (URA_2um)}	ace2::bcKanMX4	TEC1	.2672 ± .033	.0129 ± .013	.2662 ± .0193	.0309 ± .0198
AGA1(lf) CDC42(gf) (epistatic) agar invasion, {medium=SLAD, cell type=2n, vector=B73 (URA_2um)}	aga1::bcKanMX4	CDC42	.2672 ± .033	.0894 ± .0141	.1618 ± .0434	.1697 ± .024
AGA1(lf) FLO8(gf) (additive) agar invasion, {medium=SLAD, cell type=2n, vector=B73 (URA_2um)}	aga1::bcKanMX4	FLO8	.2672 ± .033	.0894 ± .0141	.5608 ± .0318	.3453 ± .0321
AGA1(lf) STE20(gf) (epistatic) agar invasion, {medium=SLAD, cell type=2n, vector=B73 (URA_2um)}	aga1::bcKanMX4	STE20	.2672 ± .033	.0894 ± .0141	.1949 ± .0346	.0972 ± .0173
AGA1(lf) STE12(gf) (epistatic) agar invasion, {medium=SLAD, cell type=2n, vector=B73 (URA_2um)}	aga1::bcKanMX4	STE12	.2672 ± .033	.0894 ± .0141	.1792 ± .0279	.1107 ± .0205
AGA1(lf) PHD1(gf) (additive) agar invasion, {medium=SLAD, cell type=2n, vector=B73 (URA_2um)}	aga1::bcKanMX4	PHD1	.2672 ± .033	.0894 ± .0141	.7373 ± .0399	.4242 ± .0437
AGA1(lf) MSN1(gf) (additive) agar invasion, {medium=SLAD, cell type=2n, vector=B73 (URA_2um)}	aga1::bcKanMX4	MSN1	.2672 ± .033	.0894 ± .0141	.8831 ± .0284	.4532 ± .0351
AGA1(lf) GLN3(gf) (additive) agar invasion, {medium=SLAD, cell type=2n, vector=B73 (URA_2um)}	aga1::bcKanMX4	GLN3	.2672 ± .033	.0894 ± .0141	.1167 ± .0412	.0266 ± .0266
AGA1(lf) BEM1(gf) (suppression) agar invasion, {medium=SLAD, cell type=2n, vector=B73 (URA_2um)}	aga1::bcKanMX4	BEM1	.2672 ± .033	.0894 ± .0141	.3567 ± .0607	.3239 ± .0476
CNB1(lf) CDC42(gf) (non-interacting) agar invasion, {medium=SLAD, cell type=2n, vector=B73 (URA_2um)}	cnb1::bcKanMX4	CDC42	.2672 ± .033	.1969 ± .0321	.1618 ± .0434	.2416 ± .0512
CNB1(lf) FLO8(gf) (additive) agar invasion, {medium=SLAD, cell type=2n, vector=B73 (URA_2um)}	cnb1::bcKanMX4	FLO8	.2672 ± .033	.1969 ± .0321	.5608 ± .0318	.312 ± .0216
CNB1(lf) STE20(gf) (asynthetic) agar invasion, {medium=SLAD, cell type=2n, vector=B73 (URA_2um)}	cnb1::bcKanMX4	STE20	.2672 ± .033	.1969 ± .0321	.1949 ± .0346	.1797 ± .0386
CNB1(lf) STE12(gf) (additive) agar invasion, {medium=SLAD, cell type=2n, vector=B73 (URA_2um)}	cnb1::bcKanMX4	STE12	.2672 ± .033	.1969 ± .0321	.1792 ± .0279	.114 ± .0307
CNB1(lf) PHD1(gf) (additive) agar invasion, {medium=SLAD, cell type=2n, vector=B73 (URA_2um)}	cnb1::bcKanMX4	PHD1	.2672 ± .033	.1969 ± .0321	.7373 ± .0399	.5018 ± .0333
CNB1(lf) GLN3(gf) (epistatic) agar invasion, {medium=SLAD, cell type=2n, vector=B73 (URA_2um)}	cnb1::bcKanMX4	GLN3	.2672 ± .033	.1969 ± .0321	.1167 ± .0412	.0956 ± .0454
PDE2(lf) CDC42(gf) (epistatic) agar invasion, {medium=SLAD, cell type=2n, vector=B73 (URA_2um)}	pde2::bcKanMX4	CDC42	.2672 ± .033	.0571 ± .0344	.1618 ± .0434	.1414 ± .0312
PDE2(lf) FLO8(gf) (additive) agar invasion, {medium=SLAD, cell type=2n, vector=B73 (URA_2um)}	pde2::bcKanMX4	FLO8	.2672 ± .033	.0571 ± .0344	.5608 ± .0318	.3259 ± .0467
PDE2(lf) STE20(gf) (asynthetic) agar invasion, {medium=SLAD, cell type=2n, vector=B73 (URA_2um)}	pde2::bcKanMX4	STE20	.2672 ± .033	.0571 ± .0344	.1949 ± .0346	.1336 ± .0549
PDE2(lf) STE12(gf) (asynthetic) agar invasion, {medium=SLAD, cell type=2n, vector=B73 (URA_2um)}	pde2::bcKanMX4	STE12	.2672 ± .033	.0571 ± .0344	.1792 ± .0279	.1096 ± .047
PDE2(lf) PHD1(gf) (additive) agar invasion, {medium=SLAD, cell type=2n, vector=B73 (URA_2um)}	pde2::bcKanMX4	PHD1	.2672 ± .033	.0571 ± .0344	.7373 ± .0399	.4548 ± .0508
PDE2(lf) MSN1(gf) (additive) agar invasion, {medium=SLAD, cell type=2n, vector=B73 (URA_2um)}	pde2::bcKanMX4	MSN1	.2672 ± .033	.0571 ± .0344	.8831 ± .0284	.3981 ± .0247
PDE2(lf) GLN3(gf) (asynthetic) agar invasion, {medium=SLAD, cell type=2n, vector=B73 (URA_2um)}	pde2::bcKanMX4	GLN3	.2672 ± .033	.0571 ± .0344	.1167 ± .0412	.0117 ± .0129
PDE2(lf) BEM1(gf) (suppression) agar invasion, {medium=SLAD, cell type=2n, vector=B73 (URA_2um)}	pde2::bcKanMX4	BEM1	.2672 ± .033	.0571 ± .0344	.3567 ± .0607	.2206 ± .0302
PDE2(lf) TEC1(gf) (suppression) agar invasion, {medium=SLAD, cell type=2n, vector=B73 (URA_2um)}	pde2::bcKanMX4	TEC1	.2672 ± .033	.0571 ± .0344	.2662 ± .0193	.1953 ± .0514
ENT1(lf) CDC42(gf) (asynthetic) agar invasion, {medium=SLAD, cell type=2n, vector=B73 (URA_2um)}	ent1::bcKanMX4	CDC42	.2672 ± .033	.0935 ± .027	.1618 ± .0434	.17 ± .0257
ENT1(lf) FLO8(gf) (additive) agar invasion, {medium=SLAD, cell type=2n, vector=B73 (URA_2um)}	ent1::bcKanMX4	FLO8	.2672 ± .033	.0935 ± .027	.5608 ± .0318	.3835 ± .0189
ENT1(lf) STE20(gf) (epistatic) agar invasion, {medium=SLAD, cell type=2n, vector=B73 (URA_2um)}	ent1::bcKanMX4	STE20	.2672 ± .033	.0935 ± .027	.1949 ± .0346	.1115 ± .0339
ENT1(lf) STE12(gf) (asynthetic) agar invasion, {medium=SLAD, cell type=2n, vector=B73 (URA_2um)}	ent1::bcKanMX4	STE12	.2672 ± .033	.0935 ± .027	.1792 ± .0279	.1161 ± .0369
ENT1(lf) PHD1(gf) (additive) agar invasion, {medium=SLAD, cell type=2n, vector=B73 (URA_2um)}	ent1::bcKanMX4	PHD1	.2672 ± .033	.0935 ± .027	.7373 ± .0399	.4405 ± .0184
ENT1(lf) MSN1(gf) (additive) agar invasion, {medium=SLAD, cell type=2n, vector=B73 (URA_2um)}	ent1::bcKanMX4	MSN1	.2672 ± .033	.0935 ± .027	.8831 ± .0284	.3969 ± .0272
ENT1(lf) GLN3(gf) (additive) agar invasion, {medium=SLAD, cell type=2n, vector=B73 (URA_2um)}	ent1::bcKanMX4	GLN3	.2672 ± .033	.0935 ± .027	.1167 ± .0412	.0293 ± .0315
ENT1(lf) BEM1(gf) (suppression) agar invasion, {medium=SLAD, cell type=2n, vector=B73 (URA_2um)}	ent1::bcKanMX4	BEM1	.2672 ± .033	.0935 ± .027	.3567 ± .0607	.2456 ± .0382
ISW1(lf) CDC42(gf) (suppression) agar invasion, {medium=SLAD, cell type=2n, vector=B73 (URA_2um)}	isw1::bcKanMX4	CDC42	.2672 ± .033	.2539 ± .0255	.1618 ± .0434	.2483 ± .0129
ISW1(lf) FLO8(gf) (conditional) agar invasion, {medium=SLAD, cell type=2n, vector=B73 (URA_2um)}	isw1::bcKanMX4	FLO8	.2672 ± .033	.2539 ± .0255	.5608 ± .0318	.394 ± .0164
ISW1(lf) STE20(gf) (non-interacting) agar invasion, {medium=SLAD, cell type=2n, vector=B73 (URA_2um)}	isw1::bcKanMX4	STE20	.2672 ± .033	.2539 ± .0255	.1949 ± .0346	.1752 ± .0374
ISW1(lf) STE12(gf) (non-interacting) agar invasion, {medium=SLAD, cell type=2n, vector=B73 (URA_2um)}	isw1::bcKanMX4	STE12	.2672 ± .033	.2539 ± .0255	.1792 ± .0279	.1685 ± .0485
ISW1(lf) PHD1(gf) (conditional) agar invasion, {medium=SLAD, cell type=2n, vector=B73 (URA_2um)}	isw1::bcKanMX4	PHD1	.2672 ± .033	.2539 ± .0255	.7373 ± .0399	.5272 ± .024
ISW1(lf) MSN1(gf) (conditional) agar invasion, {medium=SLAD, cell type=2n, vector=B73 (URA_2um)}	isw1::bcKanMX4	MSN1	.2672 ± .033	.2539 ± .0255	.8831 ± .0284	.4314 ± .0302
ISW1(lf) GLN3(gf) (non-interacting) agar invasion, {medium=SLAD, cell type=2n, vector=B73 (URA_2um)}	isw1::bcKanMX4	GLN3	.2672 ± .033	.2539 ± .0255	.1167 ± .0412	.1179 ± .0272
ISW1(lf) BEM1(gf) (non-interacting) agar invasion, {medium=SLAD, cell type=2n, vector=B73 (URA_2um)}	isw1::bcKanMX4	BEM1	.2672 ± .033	.2539 ± .0255	.3567 ± .0607	.3225 ± .0387
DIA3(lf) TEC1(gf) (non-interacting) agar invasion, {medium=SLAD, cell type=2n, vector=B73 (URA_2um)}	dia3::bcKanMX4	TEC1	.2672 ± .033	.2092 ± .026	.2662 ± .0193	.2438 ± .0308
DBR1(lf) TEC1(gf) (conditional) agar invasion, {medium=SLAD, cell type=2n, vector=B73 (URA_2um)}	dbr1::bcKanMX4	TEC1	.2672 ± .033	-.045 ± .0195	.2662 ± .0193	.0119 ± .0129
DFG16(lf) CDC42(gf) (epistatic) agar invasion, {medium=SLAD, cell type=2n, vector=B73 (URA_2um)}	dfg16::bcKanMX4	CDC42	.2672 ± .033	.0 ± .0337	.1618 ± .0434	.0 ± .0129
DFG16(lf) FLO8(gf) (additive) agar invasion, {medium=SLAD, cell type=2n, vector=B73 (URA_2um)}	dfg16::bcKanMX4	FLO8	.2672 ± .033	.0 ± .0337	.5608 ± .0318	.1012 ± .0243
DFG16(lf) STE20(gf) (epistatic) agar invasion, {medium=SLAD, cell type=2n, vector=B73 (URA_2um)}	dfg16::bcKanMX4	STE20	.2672 ± .033	.0 ± .0337	.1949 ± .0346	.0 ± .0129
DFG16(lf) STE12(gf) (epistatic) agar invasion, {medium=SLAD, cell type=2n, vector=B73 (URA_2um)}	dfg16::bcKanMX4	STE12	.2672 ± .033	.0 ± .0337	.1792 ± .0279	.0 ± .0129
DFG16(lf) PHD1(gf) (epistatic) agar invasion, {medium=SLAD, cell type=2n, vector=B73 (URA_2um)}	dfg16::bcKanMX4	PHD1	.2672 ± .033	.0 ± .0337	.7373 ± .0399	.0 ± .0129
DFG16(lf) MSN1(gf) (additive) agar invasion, {medium=SLAD, cell type=2n, vector=B73 (URA_2um)}	dfg16::bcKanMX4	MSN1	.2672 ± .033	.0 ± .0337	.8831 ± .0284	.2769 ± .0326
DFG16(lf) GLN3(gf) (epistatic) agar invasion, {medium=SLAD, cell type=2n, vector=B73 (URA_2um)}	dfg16::bcKanMX4	GLN3	.2672 ± .033	.0 ± .0337	.1167 ± .0412	-.024 ± .0129
DFG16(lf) BEM1(gf) (non-interacting) agar invasion, {medium=SLAD, cell type=2n, vector=B73 (URA_2um)}	dfg16::bcKanMX4	BEM1	.2672 ± .033	.0 ± .0337	.3567 ± .0607	.0 ± .0129
MSN5(lf) TEC1(gf) (conditional) agar invasion, {medium=SLAD, cell type=2n, vector=B73 (URA_2um)}	msn5::bcKanMX4	TEC1	.2672 ± .033	-.0412 ± .0129	.2662 ± .0193	.1337 ± .0317
MSS11(lf) CDC42(gf) (single-nonmonotonic) agar invasion, {medium=SLAD, cell type=2n, vector=B73 (URA_2um)}	mss11::bcKanMX4	CDC42	.2672 ± .033	-.0812 ± .0188	.1618 ± .0434	-.0445 ± .0129
MSS11(lf) FLO8(gf) (epistatic) agar invasion, {medium=SLAD, cell type=2n, vector=B73 (URA_2um)}	mss11::bcKanMX4	FLO8	.2672 ± .033	-.0812 ± .0188	.5608 ± .0318	-.0509 ± .0211
MSS11(lf) STE20(gf) (epistatic) agar invasion, {medium=SLAD, cell type=2n, vector=B73 (URA_2um)}	mss11::bcKanMX4	STE20	.2672 ± .033	-.0812 ± .0188	.1949 ± .0346	-.0523 ± .0129
MSS11(lf) STE12(gf) (epistatic) agar invasion, {medium=SLAD, cell type=2n, vector=B73 (URA_2um)}	mss11::bcKanMX4	STE12	.2672 ± .033	-.0812 ± .0188	.1792 ± .0279	-.0678 ± .0134
MSS11(lf) PHD1(gf) (epistatic) agar invasion, {medium=SLAD, cell type=2n, vector=B73 (URA_2um)}	mss11::bcKanMX4	PHD1	.2672 ± .033	-.0812 ± .0188	.7373 ± .0399	-.0501 ± .0129
MSS11(lf) MSN1(gf) (additive) agar invasion, {medium=SLAD, cell type=2n, vector=B73 (URA_2um)}	mss11::bcKanMX4	MSN1	.2672 ± .033	-.0812 ± .0188	.8831 ± .0284	.2107 ± .0247
MSS11(lf) GLN3(gf) (epistatic) agar invasion, {medium=SLAD, cell type=2n, vector=B73 (URA_2um)}	mss11::bcKanMX4	GLN3	.2672 ± .033	-.0812 ± .0188	.1167 ± .0412	-.0676 ± .0384
MSS11(lf) BEM1(gf) (conditional) agar invasion, {medium=SLAD, cell type=2n, vector=B73 (URA_2um)}	mss11::bcKanMX4	BEM1	.2672 ± .033	-.0812 ± .0188	.3567 ± .0607	-.0399 ± .0159
MSS11(lf) TEC1(gf) (non-interacting) agar invasion, {medium=SLAD, cell type=2n, vector=B73 (URA_2um)}	mss11::bcKanMX4	TEC1	.2672 ± .033	-.0812 ± .0188	.2662 ± .0193	-.0546 ± .0129
HMS1(lf) CDC42(gf) (double-nonmonotonic) agar invasion, {medium=SLAD, cell type=2n, vector=B73 (URA_2um)}	hms1::bcKanMX4	CDC42	.2672 ± .033	.0934 ± .0452	.1618 ± .0434	.231 ± .0225
HMS1(lf) FLO8(gf) (additive) agar invasion, {medium=SLAD, cell type=2n, vector=B73 (URA_2um)}	hms1::bcKanMX4	FLO8	.2672 ± .033	.0934 ± .0452	.5608 ± .0318	.4004 ± .0317
HMS1(lf) STE20(gf) (asynthetic) agar invasion, {medium=SLAD, cell type=2n, vector=B73 (URA_2um)}	hms1::bcKanMX4	STE20	.2672 ± .033	.0934 ± .0452	.1949 ± .0346	.1463 ± .0262
HMS1(lf) STE12(gf) (asynthetic) agar invasion, {medium=SLAD, cell type=2n, vector=B73 (URA_2um)}	hms1::bcKanMX4	STE12	.2672 ± .033	.0934 ± .0452	.1792 ± .0279	.1227 ± .0313
HMS1(lf) PHD1(gf) (additive) agar invasion, {medium=SLAD, cell type=2n, vector=B73 (URA_2um)}	hms1::bcKanMX4	PHD1	.2672 ± .033	.0934 ± .0452	.7373 ± .0399	.4718 ± .048
HMS1(lf) MSN1(gf) (additive) agar invasion, {medium=SLAD, cell type=2n, vector=B73 (URA_2um)}	hms1::bcKanMX4	MSN1	.2672 ± .033	.0934 ± .0452	.8831 ± .0284	.4099 ± .0392
HMS1(lf) GLN3(gf) (asynthetic) agar invasion, {medium=SLAD, cell type=2n, vector=B73 (URA_2um)}	hms1::bcKanMX4	GLN3	.2672 ± .033	.0934 ± .0452	.1167 ± .0412	.0571 ± .0449
HMS1(lf) BEM1(gf) (suppression) agar invasion, {medium=SLAD, cell type=2n, vector=B73 (URA_2um)}	hms1::bcKanMX4	BEM1	.2672 ± .033	.0934 ± .0452	.3567 ± .0607	.2163 ± .0336
GAT4(lf) CDC42(gf) (non-interacting) agar invasion, {medium=SLAD, cell type=2n, vector=B73 (URA_2um)}	gat4::bcKanMX4	CDC42	.2672 ± .033	.21 ± .0229	.1618 ± .0434	.2422 ± .0158
GAT4(lf) FLO8(gf) (additive) agar invasion, {medium=SLAD, cell type=2n, vector=B73 (URA_2um)}	gat4::bcKanMX4	FLO8	.2672 ± .033	.21 ± .0229	.5608 ± .0318	.4231 ± .0555
GAT4(lf) STE20(gf) (asynthetic) agar invasion, {medium=SLAD, cell type=2n, vector=B73 (URA_2um)}	gat4::bcKanMX4	STE20	.2672 ± .033	.21 ± .0229	.1949 ± .0346	.1898 ± .0267
GAT4(lf) STE12(gf) (asynthetic) agar invasion, {medium=SLAD, cell type=2n, vector=B73 (URA_2um)}	gat4::bcKanMX4	STE12	.2672 ± .033	.21 ± .0229	.1792 ± .0279	.2037 ± .0158
GAT4(lf) PHD1(gf) (additive) agar invasion, {medium=SLAD, cell type=2n, vector=B73 (URA_2um)}	gat4::bcKanMX4	PHD1	.2672 ± .033	.21 ± .0229	.7373 ± .0399	.5081 ± .0365
GAT4(lf) MSN1(gf) (additive) agar invasion, {medium=SLAD, cell type=2n, vector=B73 (URA_2um)}	gat4::bcKanMX4	MSN1	.2672 ± .033	.21 ± .0229	.8831 ± .0284	.5031 ± .0793
GAT4(lf) GLN3(gf) (epistatic) agar invasion, {medium=SLAD, cell type=2n, vector=B73 (URA_2um)}	gat4::bcKanMX4	GLN3	.2672 ± .033	.21 ± .0229	.1167 ± .0412	.0575 ± .0202
GAT4(lf) BEM1(gf) (non-interacting) agar invasion, {medium=SLAD, cell type=2n, vector=B73 (URA_2um)}	gat4::bcKanMX4	BEM1	.2672 ± .033	.21 ± .0229	.3567 ± .0607	.2447 ± .0341
DIA2(lf) FLO8(gf) (epistatic) agar invasion, {medium=SLAD, cell type=2n, vector=B73 (URA_2um)}	dia2::bcKanMX4	FLO8	.2672 ± .033	.0926 ± .0926	.5608 ± .0318	.0772 ± .0765
DIA2(lf) PHD1(gf) (epistatic) agar invasion, {medium=SLAD, cell type=2n, vector=B73 (URA_2um)}	dia2::bcKanMX4	PHD1	.2672 ± .033	.0926 ± .0926	.7373 ± .0399	.1361 ± .0635
DIA2(lf) MSN1(gf) (suppression) agar invasion, {medium=SLAD, cell type=2n, vector=B73 (URA_2um)}	dia2::bcKanMX4	MSN1	.2672 ± .033	.0926 ± .0926	.8831 ± .0284	.2092 ± .0725
DIA2(lf) GLN3(gf) (asynthetic) agar invasion, {medium=SLAD, cell type=2n, vector=B73 (URA_2um)}	dia2::bcKanMX4	GLN3	.2672 ± .033	.0926 ± .0926	.1167 ± .0412	.0 ± .0253
DFG5(lf) TEC1(gf) (conditional) agar invasion, {medium=SLAD, cell type=2n, vector=B73 (URA_2um)}	dfg5::bcKanMX4	TEC1	.2672 ± .033	-.0675 ± .0168	.2662 ± .0193	.0 ± .0352
BMH1(lf) TEC1(gf) (conditional) agar invasion, {medium=SLAD, cell type=2n, vector=B73 (URA_2um)}	bmh1::bcKanMX4	TEC1	.2672 ± .033	.0764 ± .0361	.2662 ± .0193	.1783 ± .0273
BUD4(lf) TEC1(gf) (non-interacting) agar invasion, {medium=SLAD, cell type=2n, vector=B73 (URA_2um)}	bud4::bcKanMX4	TEC1	.2672 ± .033	.2439 ± .0775	.2662 ± .0193	.2443 ± .0355
DIA2(lf) TEC1(gf) (non-interacting) agar invasion, {medium=SLAD, cell type=2n, vector=B73 (URA_2um)}	dia2::bcKanMX4	TEC1	.2672 ± .033	.0926 ± .0926	.2662 ± .0193	.0194 ± .0194
DIA3(lf) CDC42(gf) (non-interacting) agar invasion, {medium=SLAD, cell type=2n, vector=B73 (URA_2um)}	dia3::bcKanMX4	CDC42	.2672 ± .033	.2092 ± .026	.1618 ± .0434	.2363 ± .034
DIA3(lf) FLO8(gf) (conditional) agar invasion, {medium=SLAD, cell type=2n, vector=B73 (URA_2um)}	dia3::bcKanMX4	FLO8	.2672 ± .033	.2092 ± .026	.5608 ± .0318	.3817 ± .0244
DIA3(lf) STE20(gf) (non-interacting) agar invasion, {medium=SLAD, cell type=2n, vector=B73 (URA_2um)}	dia3::bcKanMX4	STE20	.2672 ± .033	.2092 ± .026	.1949 ± .0346	.1979 ± .0242
DIA3(lf) STE12(gf) (non-interacting) agar invasion, {medium=SLAD, cell type=2n, vector=B73 (URA_2um)}	dia3::bcKanMX4	STE12	.2672 ± .033	.2092 ± .026	.1792 ± .0279	.1674 ± .0236
DIA3(lf) PHD1(gf) (conditional) agar invasion, {medium=SLAD, cell type=2n, vector=B73 (URA_2um)}	dia3::bcKanMX4	PHD1	.2672 ± .033	.2092 ± .026	.7373 ± .0399	.5022 ± .036
DIA3(lf) MSN1(gf) (conditional) agar invasion, {medium=SLAD, cell type=2n, vector=B73 (URA_2um)}	dia3::bcKanMX4	MSN1	.2672 ± .033	.2092 ± .026	.8831 ± .0284	.4597 ± .041
DIA3(lf) GLN3(gf) (conditional) agar invasion, {medium=SLAD, cell type=2n, vector=B73 (URA_2um)}	dia3::bcKanMX4	GLN3	.2672 ± .033	.2092 ± .026	.1167 ± .0412	.0404 ± .0167
DIA3(lf) BEM1(gf) (non-interacting) agar invasion, {medium=SLAD, cell type=2n, vector=B73 (URA_2um)}	dia3::bcKanMX4	BEM1	.2672 ± .033	.2092 ± .026	.3567 ± .0607	.3775 ± .0468
RIM9(lf) CDC42(gf) (epistatic) agar invasion, {medium=SLAD, cell type=2n, vector=B73 (URA_2um)}	rim9::bcKanMX4	CDC42	.2672 ± .033	-.0371 ± .0317	.1618 ± .0434	-.05 ± .0129
RIM9(lf) FLO8(gf) (additive) agar invasion, {medium=SLAD, cell type=2n, vector=B73 (URA_2um)}	rim9::bcKanMX4	FLO8	.2672 ± .033	-.0371 ± .0317	.5608 ± .0318	.0682 ± .0129
RIM9(lf) STE20(gf) (epistatic) agar invasion, {medium=SLAD, cell type=2n, vector=B73 (URA_2um)}	rim9::bcKanMX4	STE20	.2672 ± .033	-.0371 ± .0317	.1949 ± .0346	-.0272 ± .0129
RIM9(lf) STE12(gf) (epistatic) agar invasion, {medium=SLAD, cell type=2n, vector=B73 (URA_2um)}	rim9::bcKanMX4	STE12	.2672 ± .033	-.0371 ± .0317	.1792 ± .0279	-.0316 ± .0198
RIM9(lf) PHD1(gf) (epistatic) agar invasion, {medium=SLAD, cell type=2n, vector=B73 (URA_2um)}	rim9::bcKanMX4	PHD1	.2672 ± .033	-.0371 ± .0317	.7373 ± .0399	-.0487 ± .0129
RIM9(lf) MSN1(gf) (additive) agar invasion, {medium=SLAD, cell type=2n, vector=B73 (URA_2um)}	rim9::bcKanMX4	MSN1	.2672 ± .033	-.0371 ± .0317	.8831 ± .0284	.2065 ± .0272
RIM9(lf) GLN3(gf) (epistatic) agar invasion, {medium=SLAD, cell type=2n, vector=B73 (URA_2um)}	rim9::bcKanMX4	GLN3	.2672 ± .033	-.0371 ± .0317	.1167 ± .0412	-.0586 ± .0129
RIM9(lf) BEM1(gf) (non-interacting) agar invasion, {medium=SLAD, cell type=2n, vector=B73 (URA_2um)}	rim9::bcKanMX4	BEM1	.2672 ± .033	-.0371 ± .0317	.3567 ± .0607	-.0279 ± .0181
RIM9(lf) TEC1(gf) (non-interacting) agar invasion, {medium=SLAD, cell type=2n, vector=B73 (URA_2um)}	rim9::bcKanMX4	TEC1	.2672 ± .033	-.0371 ± .0317	.2662 ± .0193	-.0265 ± .02
HOG1(lf) TEC1(gf) (conditional) agar invasion, {medium=SLAD, cell type=2n, vector=B73 (URA_2um)}	hog1::bcKanMX4	TEC1	.2672 ± .033	.5283 ± .0473	.2662 ± .0193	.3433 ± .0346
HSL1(lf) CDC42(gf) (non-interacting) agar invasion, {medium=SLAD, cell type=2n, vector=B73 (URA_2um)}	hsl1::bcKanMX4	CDC42	.2672 ± .033	.2066 ± .0334	.1618 ± .0434	.3099 ± .0633
HSL1(lf) FLO8(gf) (conditional) agar invasion, {medium=SLAD, cell type=2n, vector=B73 (URA_2um)}	hsl1::bcKanMX4	FLO8	.2672 ± .033	.2066 ± .0334	.5608 ± .0318	.4439 ± .0661
HSL1(lf) STE20(gf) (non-interacting) agar invasion, {medium=SLAD, cell type=2n, vector=B73 (URA_2um)}	hsl1::bcKanMX4	STE20	.2672 ± .033	.2066 ± .0334	.1949 ± .0346	.207 ± .0266
HSL1(lf) STE12(gf) (non-interacting) agar invasion, {medium=SLAD, cell type=2n, vector=B73 (URA_2um)}	hsl1::bcKanMX4	STE12	.2672 ± .033	.2066 ± .0334	.1792 ± .0279	.148 ± .0575
HSL1(lf) PHD1(gf) (conditional) agar invasion, {medium=SLAD, cell type=2n, vector=B73 (URA_2um)}	hsl1::bcKanMX4	PHD1	.2672 ± .033	.2066 ± .0334	.7373 ± .0399	.4242 ± .0369
HSL1(lf) MSN1(gf) (conditional) agar invasion, {medium=SLAD, cell type=2n, vector=B73 (URA_2um)}	hsl1::bcKanMX4	MSN1	.2672 ± .033	.2066 ± .0334	.8831 ± .0284	.4912 ± .029
HSL1(lf) GLN3(gf) (non-interacting) agar invasion, {medium=SLAD, cell type=2n, vector=B73 (URA_2um)}	hsl1::bcKanMX4	GLN3	.2672 ± .033	.2066 ± .0334	.1167 ± .0412	.0423 ± .0666
HSL1(lf) BEM1(gf) (non-interacting) agar invasion, {medium=SLAD, cell type=2n, vector=B73 (URA_2um)}	hsl1::bcKanMX4	BEM1	.2672 ± .033	.2066 ± .0334	.3567 ± .0607	.2673 ± .0349
MKS1(lf) TEC1(gf) (suppression) agar invasion, {medium=SLAD, cell type=2n, vector=B73 (URA_2um)}	mks1::bcKanMX4	TEC1	.2672 ± .033	-.0611 ± .0611	.2662 ± .0193	.3526 ± .1415
CLN3(lf) TEC1(gf) (suppression) agar invasion, {medium=SLAD, cell type=2n, vector=B73 (URA_2um)}	cln3::bcKanMX4	TEC1	.2672 ± .033	.1103 ± .066	.2662 ± .0193	.2363 ± .0183
BUD8(lf) CDC42(gf) (single-nonmonotonic) agar invasion, {medium=SLAD, cell type=2n, vector=B73 (URA_2um)}	bud8::bcKanMX4	CDC42	.2672 ± .033	-.089 ± .0358	.1618 ± .0434	-.017 ± .0159
BUD8(lf) FLO8(gf) (additive) agar invasion, {medium=SLAD, cell type=2n, vector=B73 (URA_2um)}	bud8::bcKanMX4	FLO8	.2672 ± .033	-.089 ± .0358	.5608 ± .0318	.0189 ± .0189
BUD8(lf) STE20(gf) (single-nonmonotonic) agar invasion, {medium=SLAD, cell type=2n, vector=B73 (URA_2um)}	bud8::bcKanMX4	STE20	.2672 ± .033	-.089 ± .0358	.1949 ± .0346	-.0168 ± .0168
BUD8(lf) STE12(gf) (single-nonmonotonic) agar invasion, {medium=SLAD, cell type=2n, vector=B73 (URA_2um)}	bud8::bcKanMX4	STE12	.2672 ± .033	-.089 ± .0358	.1792 ± .0279	-.0245 ± .0135
BUD8(lf) PHD1(gf) (additive) agar invasion, {medium=SLAD, cell type=2n, vector=B73 (URA_2um)}	bud8::bcKanMX4	PHD1	.2672 ± .033	-.089 ± .0358	.7373 ± .0399	.2688 ± .036
BUD8(lf) MSN1(gf) (additive) agar invasion, {medium=SLAD, cell type=2n, vector=B73 (URA_2um)}	bud8::bcKanMX4	MSN1	.2672 ± .033	-.089 ± .0358	.8831 ± .0284	.0701 ± .023
BUD8(lf) GLN3(gf) (epistatic) agar invasion, {medium=SLAD, cell type=2n, vector=B73 (URA_2um)}	bud8::bcKanMX4	GLN3	.2672 ± .033	-.089 ± .0358	.1167 ± .0412	-.0435 ± .0227
BUD8(lf) BEM1(gf) (conditional) agar invasion, {medium=SLAD, cell type=2n, vector=B73 (URA_2um)}	bud8::bcKanMX4	BEM1	.2672 ± .033	-.089 ± .0358	.3567 ± .0607	-.0148 ± .0152
KSS1(lf) TEC1(gf) (conditional) agar invasion, {medium=SLAD, cell type=2n, vector=B73 (URA_2um)}	kss1::bcKanMX4	TEC1	.2672 ± .033	.0629 ± .0629	.2662 ± .0193	.1934 ± .021
KTR2(lf) CDC42(gf) (asynthetic) agar invasion, {medium=SLAD, cell type=2n, vector=B73 (URA_2um)}	ktr2::bcKanMX4	CDC42	.2672 ± .033	.1255 ± .0443	.1618 ± .0434	.166 ± .0222
KTR2(lf) FLO8(gf) (epistatic) agar invasion, {medium=SLAD, cell type=2n, vector=B73 (URA_2um)}	ktr2::bcKanMX4	FLO8	.2672 ± .033	.1255 ± .0443	.5608 ± .0318	.4943 ± .0651
KTR2(lf) STE20(gf) (asynthetic) agar invasion, {medium=SLAD, cell type=2n, vector=B73 (URA_2um)}	ktr2::bcKanMX4	STE20	.2672 ± .033	.1255 ± .0443	.1949 ± .0346	.1336 ± .0211
KTR2(lf) STE12(gf) (asynthetic) agar invasion, {medium=SLAD, cell type=2n, vector=B73 (URA_2um)}	ktr2::bcKanMX4	STE12	.2672 ± .033	.1255 ± .0443	.1792 ± .0279	.1439 ± .03
KTR2(lf) PHD1(gf) (additive) agar invasion, {medium=SLAD, cell type=2n, vector=B73 (URA_2um)}	ktr2::bcKanMX4	PHD1	.2672 ± .033	.1255 ± .0443	.7373 ± .0399	.4993 ± .0186
KTR2(lf) MSN1(gf) (additive) agar invasion, {medium=SLAD, cell type=2n, vector=B73 (URA_2um)}	ktr2::bcKanMX4	MSN1	.2672 ± .033	.1255 ± .0443	.8831 ± .0284	.5249 ± .0407
KTR2(lf) GLN3(gf) (additive) agar invasion, {medium=SLAD, cell type=2n, vector=B73 (URA_2um)}	ktr2::bcKanMX4	GLN3	.2672 ± .033	.1255 ± .0443	.1167 ± .0412	.0216 ± .0129
KTR2(lf) BEM1(gf) (suppression) agar invasion, {medium=SLAD, cell type=2n, vector=B73 (URA_2um)}	ktr2::bcKanMX4	BEM1	.2672 ± .033	.1255 ± .0443	.3567 ± .0607	.2516 ± .0599
TPK2(lf) CDC42(gf) (single-nonmonotonic) agar invasion, {medium=SLAD, cell type=2n, vector=B73 (URA_2um)}	tpk2::bcKanMX4	CDC42	.2672 ± .033	-.0939 ± .0157	.1618 ± .0434	-.017 ± .0129
TPK2(lf) FLO8(gf) (additive) agar invasion, {medium=SLAD, cell type=2n, vector=B73 (URA_2um)}	tpk2::bcKanMX4	FLO8	.2672 ± .033	-.0939 ± .0157	.5608 ± .0318	.0072 ± .0129
TPK2(lf) STE20(gf) (single-nonmonotonic) agar invasion, {medium=SLAD, cell type=2n, vector=B73 (URA_2um)}	tpk2::bcKanMX4	STE20	.2672 ± .033	-.0939 ± .0157	.1949 ± .0346	-.0197 ± .0129
TPK2(lf) STE12(gf) (single-nonmonotonic) agar invasion, {medium=SLAD, cell type=2n, vector=B73 (URA_2um)}	tpk2::bcKanMX4	STE12	.2672 ± .033	-.0939 ± .0157	.1792 ± .0279	-.0239 ± .0129
TPK2(lf) PHD1(gf) (additive) agar invasion, {medium=SLAD, cell type=2n, vector=B73 (URA_2um)}	tpk2::bcKanMX4	PHD1	.2672 ± .033	-.0939 ± .0157	.7373 ± .0399	.2283 ± .0268
TPK2(lf) MSN1(gf) (additive) agar invasion, {medium=SLAD, cell type=2n, vector=B73 (URA_2um)}	tpk2::bcKanMX4	MSN1	.2672 ± .033	-.0939 ± .0157	.8831 ± .0284	.3993 ± .0393
TPK2(lf) GLN3(gf) (single-nonmonotonic) agar invasion, {medium=SLAD, cell type=2n, vector=B73 (URA_2um)}	tpk2::bcKanMX4	GLN3	.2672 ± .033	-.0939 ± .0157	.1167 ± .0412	-.0173 ± .0129
TPK2(lf) BEM1(gf) (conditional) agar invasion, {medium=SLAD, cell type=2n, vector=B73 (URA_2um)}	tpk2::bcKanMX4	BEM1	.2672 ± .033	-.0939 ± .0157	.3567 ± .0607	.017 ± .0157
TPK2(lf) TEC1(gf) (conditional) agar invasion, {medium=SLAD, cell type=2n, vector=B73 (URA_2um)}	tpk2::bcKanMX4	TEC1	.2672 ± .033	-.0939 ± .0157	.2662 ± .0193	.0 ± .0129
YLR042C(lf) CDC42(gf) (non-interacting) agar invasion, {medium=SLAD, cell type=2n, vector=B73 (URA_2um)}	ylr042c::bcKanMX4	CDC42	.2672 ± .033	.155 ± .0363	.1618 ± .0434	.2013 ± .0559
YLR042C(lf) FLO8(gf) (additive) agar invasion, {medium=SLAD, cell type=2n, vector=B73 (URA_2um)}	ylr042c::bcKanMX4	FLO8	.2672 ± .033	.155 ± .0363	.5608 ± .0318	.4633 ± .0534
YLR042C(lf) STE20(gf) (asynthetic) agar invasion, {medium=SLAD, cell type=2n, vector=B73 (URA_2um)}	ylr042c::bcKanMX4	STE20	.2672 ± .033	.155 ± .0363	.1949 ± .0346	.167 ± .0258
YLR042C(lf) STE12(gf) (asynthetic) agar invasion, {medium=SLAD, cell type=2n, vector=B73 (URA_2um)}	ylr042c::bcKanMX4	STE12	.2672 ± .033	.155 ± .0363	.1792 ± .0279	.1896 ± .014
YLR042C(lf) PHD1(gf) (additive) agar invasion, {medium=SLAD, cell type=2n, vector=B73 (URA_2um)}	ylr042c::bcKanMX4	PHD1	.2672 ± .033	.155 ± .0363	.7373 ± .0399	.5058 ± .0129
YLR042C(lf) MSN1(gf) (additive) agar invasion, {medium=SLAD, cell type=2n, vector=B73 (URA_2um)}	ylr042c::bcKanMX4	MSN1	.2672 ± .033	.155 ± .0363	.8831 ± .0284	.5076 ± .0228
YLR042C(lf) GLN3(gf) (additive) agar invasion, {medium=SLAD, cell type=2n, vector=B73 (URA_2um)}	ylr042c::bcKanMX4	GLN3	.2672 ± .033	.155 ± .0363	.1167 ± .0412	.0228 ± .0224
YLR042C(lf) BEM1(gf) (non-interacting) agar invasion, {medium=SLAD, cell type=2n, vector=B73 (URA_2um)}	ylr042c::bcKanMX4	BEM1	.2672 ± .033	.155 ± .0363	.3567 ± .0607	.2676 ± .0894
YLR042C(lf) TEC1(gf) (suppression) agar invasion, {medium=SLAD, cell type=2n, vector=B73 (URA_2um)}	ylr042c::bcKanMX4	TEC1	.2672 ± .033	.155 ± .0363	.2662 ± .0193	.2367 ± .0231
RIM13(lf) CDC42(gf) (non-interacting) agar invasion, {medium=SLAD, cell type=2n, vector=B73 (URA_2um)}	rim13::bcKanMX4	CDC42	.2672 ± .033	.1591 ± .1006	.1618 ± .0434	.2362 ± .0318
RIM13(lf) FLO8(gf) (conditional) agar invasion, {medium=SLAD, cell type=2n, vector=B73 (URA_2um)}	rim13::bcKanMX4	FLO8	.2672 ± .033	.1591 ± .1006	.5608 ± .0318	.427 ± .0318
RIM13(lf) STE20(gf) (non-interacting) agar invasion, {medium=SLAD, cell type=2n, vector=B73 (URA_2um)}	rim13::bcKanMX4	STE20	.2672 ± .033	.1591 ± .1006	.1949 ± .0346	.1784 ± .057
RIM13(lf) STE12(gf) (non-interacting) agar invasion, {medium=SLAD, cell type=2n, vector=B73 (URA_2um)}	rim13::bcKanMX4	STE12	.2672 ± .033	.1591 ± .1006	.1792 ± .0279	.2565 ± .0309
RIM13(lf) PHD1(gf) (conditional) agar invasion, {medium=SLAD, cell type=2n, vector=B73 (URA_2um)}	rim13::bcKanMX4	PHD1	.2672 ± .033	.1591 ± .1006	.7373 ± .0399	.5567 ± .0248
RIM13(lf) TEC1(gf) (non-interacting) agar invasion, {medium=SLAD, cell type=2n, vector=B73 (URA_2um)}	rim13::bcKanMX4	TEC1	.2672 ± .033	.1591 ± .1006	.2662 ± .0193	.2415 ± .0403
KTR2(lf) TEC1(gf) (conditional) agar invasion, {medium=SLAD, cell type=2n, vector=B73 (URA_2um)}	ktr2::bcKanMX4	TEC1	.2672 ± .033	.1255 ± .0443	.2662 ± .0193	.1945 ± .013
MEP1(lf) CDC42(gf) (asynthetic) agar invasion, {medium=SLAD, cell type=2n, vector=B73 (URA_2um)}	mep1::bcKanMX4	CDC42	.2672 ± .033	.1543 ± .0461	.1618 ± .0434	.118 ± .0401
MEP1(lf) FLO8(gf) (additive) agar invasion, {medium=SLAD, cell type=2n, vector=B73 (URA_2um)}	mep1::bcKanMX4	FLO8	.2672 ± .033	.1543 ± .0461	.5608 ± .0318	.3454 ± .0423
MEP1(lf) STE20(gf) (asynthetic) agar invasion, {medium=SLAD, cell type=2n, vector=B73 (URA_2um)}	mep1::bcKanMX4	STE20	.2672 ± .033	.1543 ± .0461	.1949 ± .0346	.0863 ± .0222
MEP1(lf) STE12(gf) (asynthetic) agar invasion, {medium=SLAD, cell type=2n, vector=B73 (URA_2um)}	mep1::bcKanMX4	STE12	.2672 ± .033	.1543 ± .0461	.1792 ± .0279	.1043 ± .0183
MEP1(lf) PHD1(gf) (additive) agar invasion, {medium=SLAD, cell type=2n, vector=B73 (URA_2um)}	mep1::bcKanMX4	PHD1	.2672 ± .033	.1543 ± .0461	.7373 ± .0399	.5088 ± .0307
MEP1(lf) MSN1(gf) (additive) agar invasion, {medium=SLAD, cell type=2n, vector=B73 (URA_2um)}	mep1::bcKanMX4	MSN1	.2672 ± .033	.1543 ± .0461	.8831 ± .0284	.451 ± .0265
MEP1(lf) GLN3(gf) (additive) agar invasion, {medium=SLAD, cell type=2n, vector=B73 (URA_2um)}	mep1::bcKanMX4	GLN3	.2672 ± .033	.1543 ± .0461	.1167 ± .0412	.0256 ± .0256
MEP1(lf) BEM1(gf) (suppression) agar invasion, {medium=SLAD, cell type=2n, vector=B73 (URA_2um)}	mep1::bcKanMX4	BEM1	.2672 ± .033	.1543 ± .0461	.3567 ± .0607	.2783 ± .0544
HMS1(lf) TEC1(gf) (suppression) agar invasion, {medium=SLAD, cell type=2n, vector=B73 (URA_2um)}	hms1::bcKanMX4	TEC1	.2672 ± .033	.0934 ± .0452	.2662 ± .0193	.2335 ± .027
HOG1(lf) CDC42(gf) (additive) agar invasion, {medium=SLAD, cell type=2n, vector=B73 (URA_2um)}	hog1::bcKanMX4	CDC42	.2672 ± .033	.5283 ± .0473	.1618 ± .0434	.3957 ± .0266
HOG1(lf) FLO8(gf) (asynthetic) agar invasion, {medium=SLAD, cell type=2n, vector=B73 (URA_2um)}	hog1::bcKanMX4	FLO8	.2672 ± .033	.5283 ± .0473	.5608 ± .0318	.5368 ± .0377
HOG1(lf) STE20(gf) (additive) agar invasion, {medium=SLAD, cell type=2n, vector=B73 (URA_2um)}	hog1::bcKanMX4	STE20	.2672 ± .033	.5283 ± .0473	.1949 ± .0346	.281 ± .0436
HOG1(lf) STE12(gf) (additive) agar invasion, {medium=SLAD, cell type=2n, vector=B73 (URA_2um)}	hog1::bcKanMX4	STE12	.2672 ± .033	.5283 ± .0473	.1792 ± .0279	.3035 ± .0332
HOG1(lf) MSN1(gf) (epistatic) agar invasion, {medium=SLAD, cell type=2n, vector=B73 (URA_2um)}	hog1::bcKanMX4	MSN1	.2672 ± .033	.5283 ± .0473	.8831 ± .0284	.5402 ± .0668
HOG1(lf) GLN3(gf) (additive) agar invasion, {medium=SLAD, cell type=2n, vector=B73 (URA_2um)}	hog1::bcKanMX4	GLN3	.2672 ± .033	.5283 ± .0473	.1167 ± .0412	.2661 ± .0382
HOG1(lf) BEM1(gf) (non-interacting) agar invasion, {medium=SLAD, cell type=2n, vector=B73 (URA_2um)}	hog1::bcKanMX4	BEM1	.2672 ± .033	.5283 ± .0473	.3567 ± .0607	.5564 ± .0506
SFP1(lf) CDC42(gf) (epistatic) agar invasion, {medium=SLAD, cell type=2n, vector=B73 (URA_2um)}	sfp1::bcKanMX4	CDC42	.2672 ± .033	-.0991 ± .1188	.1618 ± .0434	.0452 ± .0452
SFP1(lf) FLO8(gf) (additive) agar invasion, {medium=SLAD, cell type=2n, vector=B73 (URA_2um)}	sfp1::bcKanMX4	FLO8	.2672 ± .033	-.0991 ± .1188	.5608 ± .0318	.3157 ± .0484
SFP1(lf) STE20(gf) (epistatic) agar invasion, {medium=SLAD, cell type=2n, vector=B73 (URA_2um)}	sfp1::bcKanMX4	STE20	.2672 ± .033	-.0991 ± .1188	.1949 ± .0346	.0 ± .0876
SFP1(lf) STE12(gf) (epistatic) agar invasion, {medium=SLAD, cell type=2n, vector=B73 (URA_2um)}	sfp1::bcKanMX4	STE12	.2672 ± .033	-.0991 ± .1188	.1792 ± .0279	.0 ± .0129
SFP1(lf) PHD1(gf) (additive) agar invasion, {medium=SLAD, cell type=2n, vector=B73 (URA_2um)}	sfp1::bcKanMX4	PHD1	.2672 ± .033	-.0991 ± .1188	.7373 ± .0399	.1493 ± .1006
SFP1(lf) MSN1(gf) (additive) agar invasion, {medium=SLAD, cell type=2n, vector=B73 (URA_2um)}	sfp1::bcKanMX4	MSN1	.2672 ± .033	-.0991 ± .1188	.8831 ± .0284	.3155 ± .061
SFP1(lf) GLN3(gf) (epistatic) agar invasion, {medium=SLAD, cell type=2n, vector=B73 (URA_2um)}	sfp1::bcKanMX4	GLN3	.2672 ± .033	-.0991 ± .1188	.1167 ± .0412	.0 ± .0489
SFP1(lf) TEC1(gf) (non-interacting) agar invasion, {medium=SLAD, cell type=2n, vector=B73 (URA_2um)}	sfp1::bcKanMX4	TEC1	.2672 ± .033	-.0991 ± .1188	.2662 ± .0193	.0311 ± .0673
RSC1(lf) CDC42(gf) (single-nonmonotonic) agar invasion, {medium=SLAD, cell type=2n, vector=B73 (URA_2um)}	rsc1::bcKanMX4	CDC42	.2672 ± .033	-.0441 ± .0186	.1618 ± .0434	.0085 ± .0129
RSC1(lf) FLO8(gf) (additive) agar invasion, {medium=SLAD, cell type=2n, vector=B73 (URA_2um)}	rsc1::bcKanMX4	FLO8	.2672 ± .033	-.0441 ± .0186	.5608 ± .0318	.2122 ± .0208
RSC1(lf) STE20(gf) (single-nonmonotonic) agar invasion, {medium=SLAD, cell type=2n, vector=B73 (URA_2um)}	rsc1::bcKanMX4	STE20	.2672 ± .033	-.0441 ± .0186	.1949 ± .0346	.0201 ± .0129
RSC1(lf) STE12(gf) (single-nonmonotonic) agar invasion, {medium=SLAD, cell type=2n, vector=B73 (URA_2um)}	rsc1::bcKanMX4	STE12	.2672 ± .033	-.0441 ± .0186	.1792 ± .0279	.0 ± .0129
RSC1(lf) PHD1(gf) (additive) agar invasion, {medium=SLAD, cell type=2n, vector=B73 (URA_2um)}	rsc1::bcKanMX4	PHD1	.2672 ± .033	-.0441 ± .0186	.7373 ± .0399	.2846 ± .0212
RSC1(lf) MSN1(gf) (additive) agar invasion, {medium=SLAD, cell type=2n, vector=B73 (URA_2um)}	rsc1::bcKanMX4	MSN1	.2672 ± .033	-.0441 ± .0186	.8831 ± .0284	.4008 ± .0282
RSC1(lf) GLN3(gf) (single-nonmonotonic) agar invasion, {medium=SLAD, cell type=2n, vector=B73 (URA_2um)}	rsc1::bcKanMX4	GLN3	.2672 ± .033	-.0441 ± .0186	.1167 ± .0412	.0 ± .0129
RSC1(lf) BEM1(gf) (conditional) agar invasion, {medium=SLAD, cell type=2n, vector=B73 (URA_2um)}	rsc1::bcKanMX4	BEM1	.2672 ± .033	-.0441 ± .0186	.3567 ± .0607	.042 ± .0247
RSC1(lf) TEC1(gf) (conditional) agar invasion, {medium=SLAD, cell type=2n, vector=B73 (URA_2um)}	rsc1::bcKanMX4	TEC1	.2672 ± .033	-.0441 ± .0186	.2662 ± .0193	.0263 ± .0129
VPS25(lf) CDC42(gf) (single-nonmonotonic) agar invasion, {medium=SLAD, cell type=2n, vector=B73 (URA_2um)}	vps25::bcKanMX4	CDC42	.2672 ± .033	-.4162 ± .1653	.1618 ± .0434	-.0726 ± .0148
VPS25(lf) FLO8(gf) (additive) agar invasion, {medium=SLAD, cell type=2n, vector=B73 (URA_2um)}	vps25::bcKanMX4	FLO8	.2672 ± .033	-.4162 ± .1653	.5608 ± .0318	-.0491 ± .0183
VPS25(lf) STE20(gf) (single-nonmonotonic) agar invasion, {medium=SLAD, cell type=2n, vector=B73 (URA_2um)}	vps25::bcKanMX4	STE20	.2672 ± .033	-.4162 ± .1653	.1949 ± .0346	-.0503 ± .0129
VPS25(lf) STE12(gf) (single-nonmonotonic) agar invasion, {medium=SLAD, cell type=2n, vector=B73 (URA_2um)}	vps25::bcKanMX4	STE12	.2672 ± .033	-.4162 ± .1653	.1792 ± .0279	-.1003 ± .0494
VPS25(lf) PHD1(gf) (additive) agar invasion, {medium=SLAD, cell type=2n, vector=B73 (URA_2um)}	vps25::bcKanMX4	PHD1	.2672 ± .033	-.4162 ± .1653	.7373 ± .0399	-.0567 ± .0163
VPS25(lf) MSN1(gf) (additive) agar invasion, {medium=SLAD, cell type=2n, vector=B73 (URA_2um)}	vps25::bcKanMX4	MSN1	.2672 ± .033	-.4162 ± .1653	.8831 ± .0284	-.0482 ± .0204
VPS25(lf) GLN3(gf) (single-nonmonotonic) agar invasion, {medium=SLAD, cell type=2n, vector=B73 (URA_2um)}	vps25::bcKanMX4	GLN3	.2672 ± .033	-.4162 ± .1653	.1167 ± .0412	-.0918 ± .0445
VPS25(lf) BEM1(gf) (conditional) agar invasion, {medium=SLAD, cell type=2n, vector=B73 (URA_2um)}	vps25::bcKanMX4	BEM1	.2672 ± .033	-.4162 ± .1653	.3567 ± .0607	-.0204 ± .0204
VPS25(lf) TEC1(gf) (conditional) agar invasion, {medium=SLAD, cell type=2n, vector=B73 (URA_2um)}	vps25::bcKanMX4	TEC1	.2672 ± .033	-.4162 ± .1653	.2662 ± .0193	-.0372 ± .0129
YPL114W(lf) CDC42(gf) (non-interacting) agar invasion, {medium=SLAD, cell type=2n, vector=B73 (URA_2um)}	ypl114w::bcKanMX4	CDC42	.2672 ± .033	.1648 ± .1648	.1618 ± .0434	.2575 ± .0308
YPL114W(lf) FLO8(gf) (conditional) agar invasion, {medium=SLAD, cell type=2n, vector=B73 (URA_2um)}	ypl114w::bcKanMX4	FLO8	.2672 ± .033	.1648 ± .1648	.5608 ± .0318	.4241 ± .0306
YPL114W(lf) STE20(gf) (non-interacting) agar invasion, {medium=SLAD, cell type=2n, vector=B73 (URA_2um)}	ypl114w::bcKanMX4	STE20	.2672 ± .033	.1648 ± .1648	.1949 ± .0346	.1907 ± .0284
YPL114W(lf) STE12(gf) (non-interacting) agar invasion, {medium=SLAD, cell type=2n, vector=B73 (URA_2um)}	ypl114w::bcKanMX4	STE12	.2672 ± .033	.1648 ± .1648	.1792 ± .0279	.1615 ± .0345
YPL114W(lf) PHD1(gf) (conditional) agar invasion, {medium=SLAD, cell type=2n, vector=B73 (URA_2um)}	ypl114w::bcKanMX4	PHD1	.2672 ± .033	.1648 ± .1648	.7373 ± .0399	.5169 ± .0383
YPL114W(lf) MSN1(gf) (conditional) agar invasion, {medium=SLAD, cell type=2n, vector=B73 (URA_2um)}	ypl114w::bcKanMX4	MSN1	.2672 ± .033	.1648 ± .1648	.8831 ± .0284	.478 ± .0377
YPL114W(lf) GLN3(gf) (non-interacting) agar invasion, {medium=SLAD, cell type=2n, vector=B73 (URA_2um)}	ypl114w::bcKanMX4	GLN3	.2672 ± .033	.1648 ± .1648	.1167 ± .0412	.0517 ± .0517
YPL114W(lf) BEM1(gf) (non-interacting) agar invasion, {medium=SLAD, cell type=2n, vector=B73 (URA_2um)}	ypl114w::bcKanMX4	BEM1	.2672 ± .033	.1648 ± .1648	.3567 ± .0607	.2653 ± .0162
YPL114W(lf) TEC1(gf) (non-interacting) agar invasion, {medium=SLAD, cell type=2n, vector=B73 (URA_2um)}	ypl114w::bcKanMX4	TEC1	.2672 ± .033	.1648 ± .1648	.2662 ± .0193	.265 ± .0342
YOR225W(lf) CDC42(gf) (suppression) agar invasion, {medium=SLAD, cell type=2n, vector=B73 (URA_2um)}	yor225w::bcKanMX4	CDC42	.2672 ± .033	.0518 ± .0325	.1618 ± .0434	.2234 ± .0253
YOR225W(lf) FLO8(gf) (epistatic) agar invasion, {medium=SLAD, cell type=2n, vector=B73 (URA_2um)}	yor225w::bcKanMX4	FLO8	.2672 ± .033	.0518 ± .0325	.5608 ± .0318	.5053 ± .0625
YOR225W(lf) STE20(gf) (epistatic) agar invasion, {medium=SLAD, cell type=2n, vector=B73 (URA_2um)}	yor225w::bcKanMX4	STE20	.2672 ± .033	.0518 ± .0325	.1949 ± .0346	.1712 ± .0153
YOR225W(lf) STE12(gf) (epistatic) agar invasion, {medium=SLAD, cell type=2n, vector=B73 (URA_2um)}	yor225w::bcKanMX4	STE12	.2672 ± .033	.0518 ± .0325	.1792 ± .0279	.1904 ± .0204
YOR225W(lf) PHD1(gf) (additive) agar invasion, {medium=SLAD, cell type=2n, vector=B73 (URA_2um)}	yor225w::bcKanMX4	PHD1	.2672 ± .033	.0518 ± .0325	.7373 ± .0399	.5379 ± .0292
YOR225W(lf) MSN1(gf) (additive) agar invasion, {medium=SLAD, cell type=2n, vector=B73 (URA_2um)}	yor225w::bcKanMX4	MSN1	.2672 ± .033	.0518 ± .0325	.8831 ± .0284	.5826 ± .0685
YOR225W(lf) GLN3(gf) (asynthetic) agar invasion, {medium=SLAD, cell type=2n, vector=B73 (URA_2um)}	yor225w::bcKanMX4	GLN3	.2672 ± .033	.0518 ± .0325	.1167 ± .0412	.0417 ± .0172
YOR225W(lf) BEM1(gf) (suppression) agar invasion, {medium=SLAD, cell type=2n, vector=B73 (URA_2um)}	yor225w::bcKanMX4	BEM1	.2672 ± .033	.0518 ± .0325	.3567 ± .0607	.279 ± .0161
YOR225W(lf) TEC1(gf) (suppression) agar invasion, {medium=SLAD, cell type=2n, vector=B73 (URA_2um)}	yor225w::bcKanMX4	TEC1	.2672 ± .033	.0518 ± .0325	.2662 ± .0193	.2409 ± .0136
YEL033W(lf) CDC42(gf) (asynthetic) agar invasion, {medium=SLAD, cell type=2n, vector=B73 (URA_2um)}	yel033w::bcKanMX4	CDC42	.2672 ± .033	.0811 ± .0684	.1618 ± .0434	.0771 ± .0231
YEL033W(lf) FLO8(gf) (additive) agar invasion, {medium=SLAD, cell type=2n, vector=B73 (URA_2um)}	yel033w::bcKanMX4	FLO8	.2672 ± .033	.0811 ± .0684	.5608 ± .0318	.2673 ± .0926
YEL033W(lf) STE20(gf) (epistatic) agar invasion, {medium=SLAD, cell type=2n, vector=B73 (URA_2um)}	yel033w::bcKanMX4	STE20	.2672 ± .033	.0811 ± .0684	.1949 ± .0346	.0642 ± .0129
YEL033W(lf) STE12(gf) (epistatic) agar invasion, {medium=SLAD, cell type=2n, vector=B73 (URA_2um)}	yel033w::bcKanMX4	STE12	.2672 ± .033	.0811 ± .0684	.1792 ± .0279	.0851 ± .0129
YEL033W(lf) PHD1(gf) (additive) agar invasion, {medium=SLAD, cell type=2n, vector=B73 (URA_2um)}	yel033w::bcKanMX4	PHD1	.2672 ± .033	.0811 ± .0684	.7373 ± .0399	.4253 ± .0233
YEL033W(lf) MSN1(gf) (additive) agar invasion, {medium=SLAD, cell type=2n, vector=B73 (URA_2um)}	yel033w::bcKanMX4	MSN1	.2672 ± .033	.0811 ± .0684	.8831 ± .0284	.4371 ± .0467
YEL033W(lf) GLN3(gf) (asynthetic) agar invasion, {medium=SLAD, cell type=2n, vector=B73 (URA_2um)}	yel033w::bcKanMX4	GLN3	.2672 ± .033	.0811 ± .0684	.1167 ± .0412	.0 ± .0129
YEL033W(lf) BEM1(gf) (suppression) agar invasion, {medium=SLAD, cell type=2n, vector=B73 (URA_2um)}	yel033w::bcKanMX4	BEM1	.2672 ± .033	.0811 ± .0684	.3567 ± .0607	.2127 ± .0352
YEL033W(lf) TEC1(gf) (non-interacting) agar invasion, {medium=SLAD, cell type=2n, vector=B73 (URA_2um)}	yel033w::bcKanMX4	TEC1	.2672 ± .033	.0811 ± .0684	.2662 ± .0193	.114 ± .0212
SPO12(lf) CDC42(gf) (non-interacting) agar invasion, {medium=SLAD, cell type=2n, vector=B73 (URA_2um)}	spo12::bcKanMX4	CDC42	.2672 ± .033	.1745 ± .0679	.1618 ± .0434	.1815 ± .0258
SPO12(lf) FLO8(gf) (suppression) agar invasion, {medium=SLAD, cell type=2n, vector=B73 (URA_2um)}	spo12::bcKanMX4	FLO8	.2672 ± .033	.1745 ± .0679	.5608 ± .0318	.3537 ± .1256
SPO12(lf) STE20(gf) (non-interacting) agar invasion, {medium=SLAD, cell type=2n, vector=B73 (URA_2um)}	spo12::bcKanMX4	STE20	.2672 ± .033	.1745 ± .0679	.1949 ± .0346	.1309 ± .0183
SPO12(lf) STE12(gf) (non-interacting) agar invasion, {medium=SLAD, cell type=2n, vector=B73 (URA_2um)}	spo12::bcKanMX4	STE12	.2672 ± .033	.1745 ± .0679	.1792 ± .0279	.123 ± .0169
SPO12(lf) PHD1(gf) (conditional) agar invasion, {medium=SLAD, cell type=2n, vector=B73 (URA_2um)}	spo12::bcKanMX4	PHD1	.2672 ± .033	.1745 ± .0679	.7373 ± .0399	.4017 ± .0242
SPO12(lf) MSN1(gf) (conditional) agar invasion, {medium=SLAD, cell type=2n, vector=B73 (URA_2um)}	spo12::bcKanMX4	MSN1	.2672 ± .033	.1745 ± .0679	.8831 ± .0284	.4853 ± .0473
SPO12(lf) GLN3(gf) (synthetic) agar invasion, {medium=SLAD, cell type=2n, vector=B73 (URA_2um)}	spo12::bcKanMX4	GLN3	.2672 ± .033	.1745 ± .0679	.1167 ± .0412	.0216 ± .0129
SPO12(lf) BEM1(gf) (non-interacting) agar invasion, {medium=SLAD, cell type=2n, vector=B73 (URA_2um)}	spo12::bcKanMX4	BEM1	.2672 ± .033	.1745 ± .0679	.3567 ± .0607	.2349 ± .0288
SPO12(lf) TEC1(gf) (non-interacting) agar invasion, {medium=SLAD, cell type=2n, vector=B73 (URA_2um)}	spo12::bcKanMX4	TEC1	.2672 ± .033	.1745 ± .0679	.2662 ± .0193	.1685 ± .0257
YPS1(lf) CDC42(gf) (asynthetic) agar invasion, {medium=SLAD, cell type=2n, vector=B73 (URA_2um)}	yps1::bcKanMX4	CDC42	.2672 ± .033	.129 ± .0445	.1618 ± .0434	.1666 ± .028
YPS1(lf) FLO8(gf) (additive) agar invasion, {medium=SLAD, cell type=2n, vector=B73 (URA_2um)}	yps1::bcKanMX4	FLO8	.2672 ± .033	.129 ± .0445	.5608 ± .0318	.4089 ± .025
YPS1(lf) STE20(gf) (asynthetic) agar invasion, {medium=SLAD, cell type=2n, vector=B73 (URA_2um)}	yps1::bcKanMX4	STE20	.2672 ± .033	.129 ± .0445	.1949 ± .0346	.1363 ± .0129
YPS1(lf) STE12(gf) (asynthetic) agar invasion, {medium=SLAD, cell type=2n, vector=B73 (URA_2um)}	yps1::bcKanMX4	STE12	.2672 ± .033	.129 ± .0445	.1792 ± .0279	.1282 ± .0156
YPS1(lf) PHD1(gf) (additive) agar invasion, {medium=SLAD, cell type=2n, vector=B73 (URA_2um)}	yps1::bcKanMX4	PHD1	.2672 ± .033	.129 ± .0445	.7373 ± .0399	.459 ± .0502
YPS1(lf) MSN1(gf) (additive) agar invasion, {medium=SLAD, cell type=2n, vector=B73 (URA_2um)}	yps1::bcKanMX4	MSN1	.2672 ± .033	.129 ± .0445	.8831 ± .0284	.4912 ± .042
YPS1(lf) GLN3(gf) (additive) agar invasion, {medium=SLAD, cell type=2n, vector=B73 (URA_2um)}	yps1::bcKanMX4	GLN3	.2672 ± .033	.129 ± .0445	.1167 ± .0412	.0 ± .0129
YPS1(lf) BEM1(gf) (suppression) agar invasion, {medium=SLAD, cell type=2n, vector=B73 (URA_2um)}	yps1::bcKanMX4	BEM1	.2672 ± .033	.129 ± .0445	.3567 ± .0607	.2293 ± .0496
COG5(lf) CDC42(gf) (non-interacting) agar invasion, {medium=SLAD, cell type=2n, vector=B73 (URA_2um)}	ynl051w::bcKanMX4	CDC42	.2672 ± .033	.1996 ± .0783	.1618 ± .0434	.237 ± .0656
COG5(lf) FLO8(gf) (non-interacting) agar invasion, {medium=SLAD, cell type=2n, vector=B73 (URA_2um)}	ynl051w::bcKanMX4	FLO8	.2672 ± .033	.1996 ± .0783	.5608 ± .0318	.4749 ± .0698
COG5(lf) STE20(gf) (non-interacting) agar invasion, {medium=SLAD, cell type=2n, vector=B73 (URA_2um)}	ynl051w::bcKanMX4	STE20	.2672 ± .033	.1996 ± .0783	.1949 ± .0346	.2415 ± .0284
COG5(lf) STE12(gf) (non-interacting) agar invasion, {medium=SLAD, cell type=2n, vector=B73 (URA_2um)}	ynl051w::bcKanMX4	STE12	.2672 ± .033	.1996 ± .0783	.1792 ± .0279	.2113 ± .0473
COG5(lf) PHD1(gf) (conditional) agar invasion, {medium=SLAD, cell type=2n, vector=B73 (URA_2um)}	ynl051w::bcKanMX4	PHD1	.2672 ± .033	.1996 ± .0783	.7373 ± .0399	.5416 ± .0512
COG5(lf) MSN1(gf) (conditional) agar invasion, {medium=SLAD, cell type=2n, vector=B73 (URA_2um)}	ynl051w::bcKanMX4	MSN1	.2672 ± .033	.1996 ± .0783	.8831 ± .0284	.5181 ± .0828
COG5(lf) GLN3(gf) (non-interacting) agar invasion, {medium=SLAD, cell type=2n, vector=B73 (URA_2um)}	ynl051w::bcKanMX4	GLN3	.2672 ± .033	.1996 ± .0783	.1167 ± .0412	.044 ± .044
COG5(lf) BEM1(gf) (non-interacting) agar invasion, {medium=SLAD, cell type=2n, vector=B73 (URA_2um)}	ynl051w::bcKanMX4	BEM1	.2672 ± .033	.1996 ± .0783	.3567 ± .0607	.2829 ± .0405
COG5(lf) TEC1(gf) (non-interacting) agar invasion, {medium=SLAD, cell type=2n, vector=B73 (URA_2um)}	ynl051w::bcKanMX4	TEC1	.2672 ± .033	.1996 ± .0783	.2662 ± .0193	.2554 ± .0259
AGA1(lf) TEC1(gf) (conditional) agar invasion, {medium=SLAD, cell type=2n, vector=B73 (URA_2um)}	aga1::bcKanMX4	TEC1	.2672 ± .033	.0894 ± .0141	.2662 ± .0193	.1761 ± .0302
YJL142C(lf) CDC42(gf) (double-nonmonotonic) agar invasion, {medium=SLAD, cell type=2n, vector=B73 (URA_2um)}	yjl142c::bcKanMX4	CDC42	.2672 ± .033	.1258 ± .0329	.1618 ± .0434	.2632 ± .0289
YJL142C(lf) FLO8(gf) (additive) agar invasion, {medium=SLAD, cell type=2n, vector=B73 (URA_2um)}	yjl142c::bcKanMX4	FLO8	.2672 ± .033	.1258 ± .0329	.5608 ± .0318	.4845 ± .0345
YJL142C(lf) STE20(gf) (suppression) agar invasion, {medium=SLAD, cell type=2n, vector=B73 (URA_2um)}	yjl142c::bcKanMX4	STE20	.2672 ± .033	.1258 ± .0329	.1949 ± .0346	.2186 ± .0316
YJL142C(lf) STE12(gf) (non-interacting) agar invasion, {medium=SLAD, cell type=2n, vector=B73 (URA_2um)}	yjl142c::bcKanMX4	STE12	.2672 ± .033	.1258 ± .0329	.1792 ± .0279	.2266 ± .0264
YJL142C(lf) PHD1(gf) (additive) agar invasion, {medium=SLAD, cell type=2n, vector=B73 (URA_2um)}	yjl142c::bcKanMX4	PHD1	.2672 ± .033	.1258 ± .0329	.7373 ± .0399	.6256 ± .0494
YJL142C(lf) MSN1(gf) (additive) agar invasion, {medium=SLAD, cell type=2n, vector=B73 (URA_2um)}	yjl142c::bcKanMX4	MSN1	.2672 ± .033	.1258 ± .0329	.8831 ± .0284	.6078 ± .0267
YJL142C(lf) GLN3(gf) (asynthetic) agar invasion, {medium=SLAD, cell type=2n, vector=B73 (URA_2um)}	yjl142c::bcKanMX4	GLN3	.2672 ± .033	.1258 ± .0329	.1167 ± .0412	.0598 ± .0194
YJL142C(lf) BEM1(gf) (suppression) agar invasion, {medium=SLAD, cell type=2n, vector=B73 (URA_2um)}	yjl142c::bcKanMX4	BEM1	.2672 ± .033	.1258 ± .0329	.3567 ± .0607	.3142 ± .0129
YJL142C(lf) TEC1(gf) (suppression) agar invasion, {medium=SLAD, cell type=2n, vector=B73 (URA_2um)}	yjl142c::bcKanMX4	TEC1	.2672 ± .033	.1258 ± .0329	.2662 ± .0193	.2881 ± .0288
YPS1(lf) TEC1(gf) (non-interacting) agar invasion, {medium=SLAD, cell type=2n, vector=B73 (URA_2um)}	yps1::bcKanMX4	TEC1	.2672 ± .033	.129 ± .0445	.2662 ± .0193	.1685 ± .0164
GLN3(lf) KSS1(dn) (non-interacting) agar invasion, {medium=SLAD, cell type=2n, vector=B59 (HIS_CEN)}	gln3::bcKanMX4	kss1K42R	.3371 ± .0477	-.0461 ± .0684	.2535 ± .0403	-.1512 ± .0781
GLN3(lf) STE11(gf) (conditional) agar invasion, {medium=SLAD, cell type=2n, vector=B59 (HIS_CEN)}	gln3::bcKanMX4	STE11-4	.3371 ± .0477	-.0461 ± .0684	.3203 ± .0577	-.2891 ± .0897
YAK1(lf) KSS1(dn) (conditional) agar invasion, {medium=SLAD, cell type=2n, vector=B59 (HIS_CEN)}	yak1::bcKanMX4	kss1K42R	.3371 ± .0477	.0 ± .0375	.2535 ± .0403	.1307 ± .0673
YAK1(lf) STE11(gf) (conditional) agar invasion, {medium=SLAD, cell type=2n, vector=B59 (HIS_CEN)}	yak1::bcKanMX4	STE11-4	.3371 ± .0477	.0 ± .0375	.3203 ± .0577	.5731 ± .1448
FLO10(lf) KSS1(dn) (synthetic) agar invasion, {medium=SLAD, cell type=2n, vector=B59 (HIS_CEN)}	flo10::bcKanMX4	kss1K42R	.3371 ± .0477	.1916 ± .0261	.2535 ± .0403	.0985 ± .0268
FLO10(lf) STE11(gf) (conditional) agar invasion, {medium=SLAD, cell type=2n, vector=B59 (HIS_CEN)}	flo10::bcKanMX4	STE11-4	.3371 ± .0477	.1916 ± .0261	.3203 ± .0577	.0851 ± .0231
MKS1(lf) KSS1(dn) (non-interacting) agar invasion, {medium=SLAD, cell type=2n, vector=B59 (HIS_CEN)}	mks1::bcKanMX4	kss1K42R	.3371 ± .0477	.3252 ± .0358	.2535 ± .0403	.2541 ± .0447
MKS1(lf) STE11(gf) (synthetic) agar invasion, {medium=SLAD, cell type=2n, vector=B59 (HIS_CEN)}	mks1::bcKanMX4	STE11-4	.3371 ± .0477	.3252 ± .0358	.3203 ± .0577	.1849 ± .072
MUC1(lf) KSS1(dn) (non-interacting) agar invasion, {medium=SLAD, cell type=2n, vector=B59 (HIS_CEN)}	flo11::bcKanMX4	kss1K42R	.3371 ± .0477	-.0562 ± .0143	.2535 ± .0403	-.0409 ± .0143
MUC1(lf) STE11(gf) (non-interacting) agar invasion, {medium=SLAD, cell type=2n, vector=B59 (HIS_CEN)}	flo11::bcKanMX4	STE11-4	.3371 ± .0477	-.0562 ± .0143	.3203 ± .0577	-.043 ± .0143
PRY2(lf) KSS1(dn) (synthetic) agar invasion, {medium=SLAD, cell type=2n, vector=B59 (HIS_CEN)}	pry2::bcKanMX4	kss1K42R	.3371 ± .0477	.2203 ± .0217	.2535 ± .0403	.1511 ± .0318
PRY2(lf) STE11(gf) (conditional) agar invasion, {medium=SLAD, cell type=2n, vector=B59 (HIS_CEN)}	pry2::bcKanMX4	STE11-4	.3371 ± .0477	.2203 ± .0217	.3203 ± .0577	.1492 ± .024
SPH1(lf) KSS1(dn) (non-interacting) agar invasion, {medium=SLAD, cell type=2n, vector=B59 (HIS_CEN)}	sph1::bcKanMX4	kss1K42R	.3371 ± .0477	.2635 ± .033	.2535 ± .0403	.196 ± .0212
SPH1(lf) STE11(gf) (synthetic) agar invasion, {medium=SLAD, cell type=2n, vector=B59 (HIS_CEN)}	sph1::bcKanMX4	STE11-4	.3371 ± .0477	.2635 ± .033	.3203 ± .0577	.1693 ± .0302
ROX1(lf) KSS1(dn) (non-interacting) agar invasion, {medium=SLAD, cell type=2n, vector=B59 (HIS_CEN)}	rox1::bcKanMX4	kss1K42R	.3371 ± .0477	.1865 ± .0368	.2535 ± .0403	.2135 ± .0225
ROX1(lf) STE11(gf) (non-interacting) agar invasion, {medium=SLAD, cell type=2n, vector=B59 (HIS_CEN)}	rox1::bcKanMX4	STE11-4	.3371 ± .0477	.1865 ± .0368	.3203 ± .0577	.2625 ± .0615
TEC1(lf) KSS1(dn) (conditional) agar invasion, {medium=SLAD, cell type=2n, vector=B59 (HIS_CEN)}	tec1::bcKanMX4	kss1K42R	.3371 ± .0477	.0241 ± .0241	.2535 ± .0403	.1527 ± .0305
TEC1(lf) STE11(gf) (conditional) agar invasion, {medium=SLAD, cell type=2n, vector=B59 (HIS_CEN)}	tec1::bcKanMX4	STE11-4	.3371 ± .0477	.0241 ± .0241	.3203 ± .0577	.1084 ± .0296
CLB1(lf) KSS1(dn) (non-interacting) agar invasion, {medium=SLAD, cell type=2n, vector=B59 (HIS_CEN)}	clb1::bcKanMX4	kss1K42R	.3371 ± .0477	.2688 ± .034	.2535 ± .0403	.3787 ± .0589
CLB1(lf) STE11(gf) (synthetic) agar invasion, {medium=SLAD, cell type=2n, vector=B59 (HIS_CEN)}	clb1::bcKanMX4	STE11-4	.3371 ± .0477	.2688 ± .034	.3203 ± .0577	.8427 ± .0999
WHI3(lf) KSS1(dn) (conditional) agar invasion, {medium=SLAD, cell type=2n, vector=B59 (HIS_CEN)}	whi3::bcKanMX4	kss1K42R	.3371 ± .0477	-.0884 ± .0319	.2535 ± .0403	.0 ± .0143
WHI3(lf) STE11(gf) (conditional) agar invasion, {medium=SLAD, cell type=2n, vector=B59 (HIS_CEN)}	whi3::bcKanMX4	STE11-4	.3371 ± .0477	-.0884 ± .0319	.3203 ± .0577	.0 ± .0143
SNF1(lf) KSS1(dn) (non-interacting) agar invasion, {medium=SLAD, cell type=2n, vector=B59 (HIS_CEN)}	snf1::bcKanMX4	kss1K42R	.3371 ± .0477	.0378 ± .0378	.2535 ± .0403	.0534 ± .0312
SNF1(lf) STE11(gf) (conditional) agar invasion, {medium=SLAD, cell type=2n, vector=B59 (HIS_CEN)}	snf1::bcKanMX4	STE11-4	.3371 ± .0477	.0378 ± .0378	.3203 ± .0577	.6887 ± .1294
SSA4(lf) KSS1(dn) (non-interacting) agar invasion, {medium=SLAD, cell type=2n, vector=B59 (HIS_CEN)}	ssa4::bcKanMX4	kss1K42R	.3371 ± .0477	.2006 ± .0265	.2535 ± .0403	.2526 ± .0143
SSA4(lf) STE11(gf) (suppression) agar invasion, {medium=SLAD, cell type=2n, vector=B59 (HIS_CEN)}	ssa4::bcKanMX4	STE11-4	.3371 ± .0477	.2006 ± .0265	.3203 ± .0577	.4658 ± .0992
PCL1(lf) KSS1(dn) (non-interacting) agar invasion, {medium=SLAD, cell type=2n, vector=B59 (HIS_CEN)}	pcl1::bcKanMX4	kss1K42R	.3371 ± .0477	.2979 ± .0419	.2535 ± .0403	.4347 ± .0699
PCL1(lf) STE11(gf) (synthetic) agar invasion, {medium=SLAD, cell type=2n, vector=B59 (HIS_CEN)}	pcl1::bcKanMX4	STE11-4	.3371 ± .0477	.2979 ± .0419	.3203 ± .0577	.7939 ± .13
YGR149W(lf) KSS1(dn) (non-interacting) agar invasion, {medium=SLAD, cell type=2n, vector=B59 (HIS_CEN)}	ygr149w::bcKanMX4	kss1K42R	.3371 ± .0477	.2455 ± .0203	.2535 ± .0403	.2638 ± .0354
YGR149W(lf) STE11(gf) (synthetic) agar invasion, {medium=SLAD, cell type=2n, vector=B59 (HIS_CEN)}	ygr149w::bcKanMX4	STE11-4	.3371 ± .0477	.2455 ± .0203	.3203 ± .0577	.5351 ± .06
DIG2(lf) STE11(gf) (conditional) agar invasion, {medium=SLAD, cell type=2n, vector=B59 (HIS_CEN)}	dig2::bcKanMX4	STE11-4	.3371 ± .0477	.2074 ± .0521	.3203 ± .0577	.7577 ± .0958
RIM8(lf) KSS1(dn) (non-interacting) agar invasion, {medium=SLAD, cell type=2n, vector=B59 (HIS_CEN)}	rim8::bcKanMX4	kss1K42R	.3371 ± .0477	.0 ± .0143	.2535 ± .0403	.0 ± .0143
RIM8(lf) STE11(gf) (non-interacting) agar invasion, {medium=SLAD, cell type=2n, vector=B59 (HIS_CEN)}	rim8::bcKanMX4	STE11-4	.3371 ± .0477	.0 ± .0143	.3203 ± .0577	.0 ± .0143
TPK1(lf) KSS1(dn) (suppression) agar invasion, {medium=SLAD, cell type=2n, vector=B59 (HIS_CEN)}	tpk1::bcKanMX4	kss1K42R	.3371 ± .0477	.5686 ± .0516	.2535 ± .0403	.4423 ± .0652
TPK1(lf) STE11(gf) (suppression) agar invasion, {medium=SLAD, cell type=2n, vector=B59 (HIS_CEN)}	tpk1::bcKanMX4	STE11-4	.3371 ± .0477	.5686 ± .0516	.3203 ± .0577	.3863 ± .0464
YLR414C(lf) KSS1(dn) (non-interacting) agar invasion, {medium=SLAD, cell type=2n, vector=B59 (HIS_CEN)}	ylr414c::bcKanMX4	kss1K42R	.3371 ± .0477	.2051 ± .0143	.2535 ± .0403	.283 ± .0351
YLR414C(lf) STE11(gf) (conditional) agar invasion, {medium=SLAD, cell type=2n, vector=B59 (HIS_CEN)}	ylr414c::bcKanMX4	STE11-4	.3371 ± .0477	.2051 ± .0143	.3203 ± .0577	.5157 ± .0603
PAM1(lf) KSS1(dn) (non-interacting) agar invasion, {medium=SLAD, cell type=2n, vector=B59 (HIS_CEN)}	pam1::bcKanMX4	kss1K42R	.3371 ± .0477	.2659 ± .0328	.2535 ± .0403	.3232 ± .045
PAM1(lf) STE11(gf) (synthetic) agar invasion, {medium=SLAD, cell type=2n, vector=B59 (HIS_CEN)}	pam1::bcKanMX4	STE11-4	.3371 ± .0477	.2659 ± .0328	.3203 ± .0577	.5099 ± .0521
XBP1(lf) KSS1(dn) (non-interacting) agar invasion, {medium=SLAD, cell type=2n, vector=B59 (HIS_CEN)}	xbp1::bcKanMX4	kss1K42R	.3371 ± .0477	.2093 ± .0606	.2535 ± .0403	.126 ± .0384
XBP1(lf) STE11(gf) (non-interacting) agar invasion, {medium=SLAD, cell type=2n, vector=B59 (HIS_CEN)}	xbp1::bcKanMX4	STE11-4	.3371 ± .0477	.2093 ± .0606	.3203 ± .0577	.1683 ± .0633
CAR2(lf) KSS1(dn) (synthetic) agar invasion, {medium=SLAD, cell type=2n, vector=B59 (HIS_CEN)}	car2::bcKanMX4	kss1K42R	.3371 ± .0477	.3538 ± .0341	.2535 ± .0403	.4768 ± .0434
CAR2(lf) STE11(gf) (synthetic) agar invasion, {medium=SLAD, cell type=2n, vector=B59 (HIS_CEN)}	car2::bcKanMX4	STE11-4	.3371 ± .0477	.3538 ± .0341	.3203 ± .0577	.4751 ± .0264
DSE1(lf) KSS1(dn) (non-interacting) agar invasion, {medium=SLAD, cell type=2n, vector=B59 (HIS_CEN)}	yer124c::bcKanMX4	kss1K42R	.3371 ± .0477	.1575 ± .0341	.2535 ± .0403	.1063 ± .0284
DSE1(lf) STE11(gf) (non-interacting) agar invasion, {medium=SLAD, cell type=2n, vector=B59 (HIS_CEN)}	yer124c::bcKanMX4	STE11-4	.3371 ± .0477	.1575 ± .0341	.3203 ± .0577	.129 ± .0423
IPK1(lf) KSS1(dn) (suppression) agar invasion, {medium=SLAD, cell type=2n, vector=B59 (HIS_CEN)}	ipk1::bcKanMX4	kss1K42R	.3371 ± .0477	.514 ± .0468	.2535 ± .0403	.4006 ± .0165
WHI2(lf) KSS1(dn) (synthetic) agar invasion, {medium=SLAD, cell type=2n, vector=B59 (HIS_CEN)}	whi2::bcKanMX4	kss1K42R	.3371 ± .0477	.2832 ± .0507	.2535 ± .0403	.1766 ± .0176
WHI2(lf) STE11(gf) (non-interacting) agar invasion, {medium=SLAD, cell type=2n, vector=B59 (HIS_CEN)}	whi2::bcKanMX4	STE11-4	.3371 ± .0477	.2832 ± .0507	.3203 ± .0577	.2285 ± .0335
CLN2(lf) KSS1(dn) (non-interacting) agar invasion, {medium=SLAD, cell type=2n, vector=B59 (HIS_CEN)}	cln2::bcKanMX4	kss1K42R	.3371 ± .0477	.2389 ± .042	.2535 ± .0403	.1708 ± .0385
CLN2(lf) STE11(gf) (non-interacting) agar invasion, {medium=SLAD, cell type=2n, vector=B59 (HIS_CEN)}	cln2::bcKanMX4	STE11-4	.3371 ± .0477	.2389 ± .042	.3203 ± .0577	.2456 ± .0531
YJL017W(lf) KSS1(dn) (non-interacting) agar invasion, {medium=SLAD, cell type=2n, vector=B59 (HIS_CEN)}	yjl017w::bcKanMX4	kss1K42R	.3371 ± .0477	.1368 ± .0241	.2535 ± .0403	.152 ± .0143
YJL017W(lf) STE11(gf) (suppression) agar invasion, {medium=SLAD, cell type=2n, vector=B59 (HIS_CEN)}	yjl017w::bcKanMX4	STE11-4	.3371 ± .0477	.1368 ± .0241	.3203 ± .0577	.2539 ± .054
BUD4(lf) KSS1(dn) (suppression) agar invasion, {medium=SLAD, cell type=2n, vector=B59 (HIS_CEN)}	bud4::bcKanMX4	kss1K42R	.3371 ± .0477	.1516 ± .0166	.2535 ± .0403	.2084 ± .0262
BUD4(lf) STE11(gf) (suppression) agar invasion, {medium=SLAD, cell type=2n, vector=B59 (HIS_CEN)}	bud4::bcKanMX4	STE11-4	.3371 ± .0477	.1516 ± .0166	.3203 ± .0577	.2882 ± .0793
MPH1(lf) KSS1(dn) (suppression) agar invasion, {medium=SLAD, cell type=2n, vector=B59 (HIS_CEN)}	yir002c::bcKanMX4	kss1K42R	.3371 ± .0477	.1087 ± .0474	.2535 ± .0403	.276 ± .0351
MPH1(lf) STE11(gf) (conditional) agar invasion, {medium=SLAD, cell type=2n, vector=B59 (HIS_CEN)}	yir002c::bcKanMX4	STE11-4	.3371 ± .0477	.1087 ± .0474	.3203 ± .0577	.6498 ± .1178
RAS2(lf) KSS1(dn) (conditional) agar invasion, {medium=SLAD, cell type=2n, vector=B59 (HIS_CEN)}	ras2::bcKanMX4	kss1K42R	.3371 ± .0477	-.0481 ± .0389	.2535 ± .0403	.0342 ± .0342
RAS2(lf) STE11(gf) (suppression) agar invasion, {medium=SLAD, cell type=2n, vector=B59 (HIS_CEN)}	ras2::bcKanMX4	STE11-4	.3371 ± .0477	-.0481 ± .0389	.3203 ± .0577	.4566 ± .0885
ASI2(lf) KSS1(dn) (non-interacting) agar invasion, {medium=SLAD, cell type=2n, vector=B59 (HIS_CEN)}	ynl159c::bcKanMX4	kss1K42R	.3371 ± .0477	.1178 ± .0367	.2535 ± .0403	.0842 ± .0283
ASI2(lf) STE11(gf) (non-interacting) agar invasion, {medium=SLAD, cell type=2n, vector=B59 (HIS_CEN)}	ynl159c::bcKanMX4	STE11-4	.3371 ± .0477	.1178 ± .0367	.3203 ± .0577	.1569 ± .0225
PBS2(lf) KSS1(dn) (non-interacting) agar invasion, {medium=SLAD, cell type=2n, vector=B59 (HIS_CEN)}	pbs2::bcKanMX4	kss1K42R	.3371 ± .0477	.5624 ± .0201	.2535 ± .0403	.5293 ± .0169
PBS2(lf) STE11(gf) (suppression) agar invasion, {medium=SLAD, cell type=2n, vector=B59 (HIS_CEN)}	pbs2::bcKanMX4	STE11-4	.3371 ± .0477	.5624 ± .0201	.3203 ± .0577	.2341 ± .078
SUT1(lf) KSS1(dn) (non-interacting) agar invasion, {medium=SLAD, cell type=2n, vector=B59 (HIS_CEN)}	sut1::bcKanMX4	kss1K42R	.3371 ± .0477	.3588 ± .0193	.2535 ± .0403	.2196 ± .0194
SUT1(lf) STE11(gf) (synthetic) agar invasion, {medium=SLAD, cell type=2n, vector=B59 (HIS_CEN)}	sut1::bcKanMX4	STE11-4	.3371 ± .0477	.3588 ± .0193	.3203 ± .0577	.1937 ± .0369
SNF4(lf) KSS1(dn) (conditional) agar invasion, {medium=SLAD, cell type=2n, vector=B59 (HIS_CEN)}	snf4::bcKanMX4	kss1K42R	.3371 ± .0477	.0 ± .0143	.2535 ± .0403	-.0546 ± .0143
SNF4(lf) STE11(gf) (non-interacting) agar invasion, {medium=SLAD, cell type=2n, vector=B59 (HIS_CEN)}	snf4::bcKanMX4	STE11-4	.3371 ± .0477	.0 ± .0143	.3203 ± .0577	.0 ± .0779
YAP1(lf) KSS1(dn) (non-interacting) agar invasion, {medium=SLAD, cell type=2n, vector=B59 (HIS_CEN)}	yap1::bcKanMX4	kss1K42R	.3371 ± .0477	.302 ± .0215	.2535 ± .0403	.2168 ± .0492
YAP1(lf) STE11(gf) (synthetic) agar invasion, {medium=SLAD, cell type=2n, vector=B59 (HIS_CEN)}	yap1::bcKanMX4	STE11-4	.3371 ± .0477	.302 ± .0215	.3203 ± .0577	.1718 ± .0624
MSN1(lf) KSS1(dn) (conditional) agar invasion, {medium=SLAD, cell type=2n, vector=B59 (HIS_CEN)}	msn1::bcKanMX4	kss1K42R	.3371 ± .0477	.0 ± .0143	.2535 ± .0403	-.0718 ± .0228
MSN1(lf) STE11(gf) (conditional) agar invasion, {medium=SLAD, cell type=2n, vector=B59 (HIS_CEN)}	msn1::bcKanMX4	STE11-4	.3371 ± .0477	.0 ± .0143	.3203 ± .0577	-.0733 ± .0347
YGR045C(lf) KSS1(dn) (non-interacting) agar invasion, {medium=SLAD, cell type=2n, vector=B59 (HIS_CEN)}	ygr045c::bcKanMX4	kss1K42R	.3371 ± .0477	.2463 ± .042	.2535 ± .0403	.1771 ± .0346
YGR045C(lf) STE11(gf) (synthetic) agar invasion, {medium=SLAD, cell type=2n, vector=B59 (HIS_CEN)}	ygr045c::bcKanMX4	STE11-4	.3371 ± .0477	.2463 ± .042	.3203 ± .0577	.0348 ± .0363
RPS0A(lf) KSS1(dn) (non-interacting) agar invasion, {medium=SLAD, cell type=2n, vector=B59 (HIS_CEN)}	rps0A::bcKanMX4	kss1K42R	.3371 ± .0477	.0 ± .0143	.2535 ± .0403	.0 ± .0232
RPS0A(lf) STE11(gf) (non-interacting) agar invasion, {medium=SLAD, cell type=2n, vector=B59 (HIS_CEN)}	rps0A::bcKanMX4	STE11-4	.3371 ± .0477	.0 ± .0143	.3203 ± .0577	.0804 ± .0804
URE2(lf) KSS1(dn) (non-interacting) agar invasion, {medium=SLAD, cell type=2n, vector=B59 (HIS_CEN)}	ure2::bcKanMX4	kss1K42R	.3371 ± .0477	-.0598 ± .0573	.2535 ± .0403	-.0595 ± .0281
URE2(lf) STE11(gf) (non-interacting) agar invasion, {medium=SLAD, cell type=2n, vector=B59 (HIS_CEN)}	ure2::bcKanMX4	STE11-4	.3371 ± .0477	-.0598 ± .0573	.3203 ± .0577	-.0825 ± .0215
DFG5(lf) KSS1(dn) (conditional) agar invasion, {medium=SLAD, cell type=2n, vector=B59 (HIS_CEN)}	dfg5::bcKanMX4	kss1K42R	.3371 ± .0477	-.0387 ± .0312	.2535 ± .0403	.016 ± .022
DFG5(lf) STE11(gf) (conditional) agar invasion, {medium=SLAD, cell type=2n, vector=B59 (HIS_CEN)}	dfg5::bcKanMX4	STE11-4	.3371 ± .0477	-.0387 ± .0312	.3203 ± .0577	.0598 ± .0153
SIP4(lf) KSS1(dn) (non-interacting) agar invasion, {medium=SLAD, cell type=2n, vector=B59 (HIS_CEN)}	sip4::bcKanMX4	kss1K42R	.3371 ± .0477	.1599 ± .0368	.2535 ± .0403	.1118 ± .0222
SIP4(lf) STE11(gf) (non-interacting) agar invasion, {medium=SLAD, cell type=2n, vector=B59 (HIS_CEN)}	sip4::bcKanMX4	STE11-4	.3371 ± .0477	.1599 ± .0368	.3203 ± .0577	.1214 ± .0377
ASH1(lf) KSS1(dn) (non-interacting) agar invasion, {medium=SLAD, cell type=2n, vector=B59 (HIS_CEN)}	ash1::bcKanMX4	kss1K42R	.3371 ± .0477	.1505 ± .0206	.2535 ± .0403	.1405 ± .0224
ASH1(lf) STE11(gf) (non-interacting) agar invasion, {medium=SLAD, cell type=2n, vector=B59 (HIS_CEN)}	ash1::bcKanMX4	STE11-4	.3371 ± .0477	.1505 ± .0206	.3203 ± .0577	.1559 ± .0427
YOL155C(lf) KSS1(dn) (non-interacting) agar invasion, {medium=SLAD, cell type=2n, vector=B59 (HIS_CEN)}	yol155c::bcKanMX4	kss1K42R	.3371 ± .0477	.1321 ± .0598	.2535 ± .0403	.0694 ± .0282
YOL155C(lf) STE11(gf) (conditional) agar invasion, {medium=SLAD, cell type=2n, vector=B59 (HIS_CEN)}	yol155c::bcKanMX4	STE11-4	.3371 ± .0477	.1321 ± .0598	.3203 ± .0577	.0 ± .0652
EGT2(lf) KSS1(dn) (non-interacting) agar invasion, {medium=SLAD, cell type=2n, vector=B59 (HIS_CEN)}	egt2::bcKanMX4	kss1K42R	.3371 ± .0477	.2896 ± .0215	.2535 ± .0403	.2692 ± .0143
EGT2(lf) STE11(gf) (non-interacting) agar invasion, {medium=SLAD, cell type=2n, vector=B59 (HIS_CEN)}	egt2::bcKanMX4	STE11-4	.3371 ± .0477	.2896 ± .0215	.3203 ± .0577	.238 ± .0723
IME2(lf) KSS1(dn) (conditional) agar invasion, {medium=SLAD, cell type=2n, vector=B59 (HIS_CEN)}	ime2::bcKanMX4	kss1K42R	.3371 ± .0477	.1367 ± .0256	.2535 ± .0403	.0508 ± .0508
IME2(lf) STE11(gf) (non-interacting) agar invasion, {medium=SLAD, cell type=2n, vector=B59 (HIS_CEN)}	ime2::bcKanMX4	STE11-4	.3371 ± .0477	.1367 ± .0256	.3203 ± .0577	.1219 ± .0555
RGS2(lf) KSS1(dn) (non-interacting) agar invasion, {medium=SLAD, cell type=2n, vector=B59 (HIS_CEN)}	rgs2::bcKanMX4	kss1K42R	.3371 ± .0477	.3264 ± .0339	.2535 ± .0403	.2908 ± .0226
RGS2(lf) STE11(gf) (non-interacting) agar invasion, {medium=SLAD, cell type=2n, vector=B59 (HIS_CEN)}	rgs2::bcKanMX4	STE11-4	.3371 ± .0477	.3264 ± .0339	.3203 ± .0577	.231 ± .0823
SRL1(lf) KSS1(dn) (non-interacting) agar invasion, {medium=SLAD, cell type=2n, vector=B59 (HIS_CEN)}	srl1::bcKanMX4	kss1K42R	.3371 ± .0477	.1862 ± .0211	.2535 ± .0403	.1534 ± .0143
SRL1(lf) STE11(gf) (non-interacting) agar invasion, {medium=SLAD, cell type=2n, vector=B59 (HIS_CEN)}	srl1::bcKanMX4	STE11-4	.3371 ± .0477	.1862 ± .0211	.3203 ± .0577	.1846 ± .0526
MIH1(lf) KSS1(dn) (non-interacting) agar invasion, {medium=SLAD, cell type=2n, vector=B59 (HIS_CEN)}	mih1::bcKanMX4	kss1K42R	.3371 ± .0477	.3343 ± .0608	.2535 ± .0403	.2959 ± .0435
MIH1(lf) STE11(gf) (non-interacting) agar invasion, {medium=SLAD, cell type=2n, vector=B59 (HIS_CEN)}	mih1::bcKanMX4	STE11-4	.3371 ± .0477	.3343 ± .0608	.3203 ± .0577	.3028 ± .0569
PDE1(lf) KSS1(dn) (non-interacting) agar invasion, {medium=SLAD, cell type=2n, vector=B59 (HIS_CEN)}	pde1::bcKanMX4	kss1K42R	.3371 ± .0477	.2634 ± .05	.2535 ± .0403	.3454 ± .0343
PDE1(lf) STE11(gf) (synthetic) agar invasion, {medium=SLAD, cell type=2n, vector=B59 (HIS_CEN)}	pde1::bcKanMX4	STE11-4	.3371 ± .0477	.2634 ± .05	.3203 ± .0577	.6655 ± .1106
DBR1(lf) KSS1(dn) (conditional) agar invasion, {medium=SLAD, cell type=2n, vector=B59 (HIS_CEN)}	dbr1::bcKanMX4	kss1K42R	.3371 ± .0477	.0217 ± .0255	.2535 ± .0403	-.0504 ± .0143
DBR1(lf) STE11(gf) (non-interacting) agar invasion, {medium=SLAD, cell type=2n, vector=B59 (HIS_CEN)}	dbr1::bcKanMX4	STE11-4	.3371 ± .0477	.0217 ± .0255	.3203 ± .0577	.0 ± .0143
TPK3(lf) KSS1(dn) (suppression) agar invasion, {medium=SLAD, cell type=2n, vector=B59 (HIS_CEN)}	tpk3::bcKanMX4	kss1K42R	.3371 ± .0477	.4567 ± .0356	.2535 ± .0403	.3705 ± .0398
TPK3(lf) STE11(gf) (suppression) agar invasion, {medium=SLAD, cell type=2n, vector=B59 (HIS_CEN)}	tpk3::bcKanMX4	STE11-4	.3371 ± .0477	.4567 ± .0356	.3203 ± .0577	.3704 ± .0423
SOK2(lf) KSS1(dn) (non-interacting) agar invasion, {medium=SLAD, cell type=2n, vector=B59 (HIS_CEN)}	sok2::bcKanMX4	kss1K42R	.3371 ± .0477	.4188 ± .0503	.2535 ± .0403	.401 ± .045
SOK2(lf) STE11(gf) (synthetic) agar invasion, {medium=SLAD, cell type=2n, vector=B59 (HIS_CEN)}	sok2::bcKanMX4	STE11-4	.3371 ± .0477	.4188 ± .0503	.3203 ± .0577	.7911 ± .0847
LIN1(lf) KSS1(dn) (non-interacting) agar invasion, {medium=SLAD, cell type=2n, vector=B59 (HIS_CEN)}	yhr156c::bcKanMX4	kss1K42R	.3371 ± .0477	.1281 ± .0446	.2535 ± .0403	.2269 ± .0622
LIN1(lf) STE11(gf) (suppression) agar invasion, {medium=SLAD, cell type=2n, vector=B59 (HIS_CEN)}	yhr156c::bcKanMX4	STE11-4	.3371 ± .0477	.1281 ± .0446	.3203 ± .0577	.4329 ± .1055
FKH2(lf) KSS1(dn) (non-interacting) agar invasion, {medium=SLAD, cell type=2n, vector=B59 (HIS_CEN)}	fkh2::bcKanMX4	kss1K42R	.3371 ± .0477	.257 ± .0312	.2535 ± .0403	.3264 ± .0511
FKH2(lf) STE11(gf) (synthetic) agar invasion, {medium=SLAD, cell type=2n, vector=B59 (HIS_CEN)}	fkh2::bcKanMX4	STE11-4	.3371 ± .0477	.257 ± .0312	.3203 ± .0577	.5812 ± .0989
MGA1(lf) KSS1(dn) (suppression) agar invasion, {medium=SLAD, cell type=2n, vector=B59 (HIS_CEN)}	mga1::bcKanMX4	kss1K42R	.3371 ± .0477	.1117 ± .0282	.2535 ± .0403	.2455 ± .0355
MGA1(lf) STE11(gf) (conditional) agar invasion, {medium=SLAD, cell type=2n, vector=B59 (HIS_CEN)}	mga1::bcKanMX4	STE11-4	.3371 ± .0477	.1117 ± .0282	.3203 ± .0577	.5631 ± .0811
MEP2(lf) KSS1(dn) (non-interacting) agar invasion, {medium=SLAD, cell type=2n, vector=B59 (HIS_CEN)}	mep2::bcKanMX4	kss1K42R	.3371 ± .0477	.0429 ± .0143	.2535 ± .0403	.0416 ± .017
MEP2(lf) STE11(gf) (conditional) agar invasion, {medium=SLAD, cell type=2n, vector=B59 (HIS_CEN)}	mep2::bcKanMX4	STE11-4	.3371 ± .0477	.0429 ± .0143	.3203 ± .0577	.1484 ± .0722
FMP45(lf) KSS1(dn) (suppression) agar invasion, {medium=SLAD, cell type=2n, vector=B59 (HIS_CEN)}	ydl222c::bcKanMX4	kss1K42R	.3371 ± .0477	.131 ± .0225	.2535 ± .0403	.2649 ± .0513
FMP45(lf) STE11(gf) (conditional) agar invasion, {medium=SLAD, cell type=2n, vector=B59 (HIS_CEN)}	ydl222c::bcKanMX4	STE11-4	.3371 ± .0477	.131 ± .0225	.3203 ± .0577	.6073 ± .1043
YOR248W(lf) KSS1(dn) (non-interacting) agar invasion, {medium=SLAD, cell type=2n, vector=B59 (HIS_CEN)}	tos11::bcKanMX4	kss1K42R	.3371 ± .0477	.1935 ± .0318	.2535 ± .0403	.2552 ± .0371
YOR248W(lf) STE11(gf) (conditional) agar invasion, {medium=SLAD, cell type=2n, vector=B59 (HIS_CEN)}	tos11::bcKanMX4	STE11-4	.3371 ± .0477	.1935 ± .0318	.3203 ± .0577	.5814 ± .0947
GPR1(lf) KSS1(dn) (non-interacting) agar invasion, {medium=SLAD, cell type=2n, vector=B59 (HIS_CEN)}	gpr1::bcKanMX4	kss1K42R	.3371 ± .0477	.0 ± .0491	.2535 ± .0403	.0 ± .0389
GPR1(lf) STE11(gf) (suppression) agar invasion, {medium=SLAD, cell type=2n, vector=B59 (HIS_CEN)}	gpr1::bcKanMX4	STE11-4	.3371 ± .0477	.0 ± .0491	.3203 ± .0577	.4464 ± .2028
KSS1(lf) STE11(gf) (non-interacting) agar invasion, {medium=SLAD, cell type=2n, vector=B59 (HIS_CEN)}	kss1::bcKanMX4	STE11-4	.3371 ± .0477	.2311 ± .0375	.3203 ± .0577	.4022 ± .1135
CLN1(lf) KSS1(dn) (non-interacting) agar invasion, {medium=SLAD, cell type=2n, vector=B59 (HIS_CEN)}	cln1::bcKanMX4	kss1K42R	.3371 ± .0477	.0545 ± .0198	.2535 ± .0403	.0658 ± .0389
CLN1(lf) STE11(gf) (conditional) agar invasion, {medium=SLAD, cell type=2n, vector=B59 (HIS_CEN)}	cln1::bcKanMX4	STE11-4	.3371 ± .0477	.0545 ± .0198	.3203 ± .0577	.0 ± .0143
MID2(lf) KSS1(dn) (non-interacting) agar invasion, {medium=SLAD, cell type=2n, vector=B59 (HIS_CEN)}	mid2::bcKanMX4	kss1K42R	.3371 ± .0477	.212 ± .0358	.2535 ± .0403	.3253 ± .0491
MID2(lf) STE11(gf) (conditional) agar invasion, {medium=SLAD, cell type=2n, vector=B59 (HIS_CEN)}	mid2::bcKanMX4	STE11-4	.3371 ± .0477	.212 ± .0358	.3203 ± .0577	.5885 ± .1155
CTS1(lf) KSS1(dn) (non-interacting) agar invasion, {medium=SLAD, cell type=2n, vector=B59 (HIS_CEN)}	cts1::bcKanMX4	kss1K42R	.3371 ± .0477	.2218 ± .0357	.2535 ± .0403	.1774 ± .0303
CTS1(lf) STE11(gf) (non-interacting) agar invasion, {medium=SLAD, cell type=2n, vector=B59 (HIS_CEN)}	cts1::bcKanMX4	STE11-4	.3371 ± .0477	.2218 ± .0357	.3203 ± .0577	.2001 ± .0472
DSE2(lf) KSS1(dn) (non-interacting) agar invasion, {medium=SLAD, cell type=2n, vector=B59 (HIS_CEN)}	yhr143w::bcKanMX4	kss1K42R	.3371 ± .0477	.2084 ± .0478	.2535 ± .0403	.2882 ± .0739
DSE2(lf) STE11(gf) (conditional) agar invasion, {medium=SLAD, cell type=2n, vector=B59 (HIS_CEN)}	yhr143w::bcKanMX4	STE11-4	.3371 ± .0477	.2084 ± .0478	.3203 ± .0577	.6393 ± .0737
FKH1(lf) KSS1(dn) (non-interacting) agar invasion, {medium=SLAD, cell type=2n, vector=B59 (HIS_CEN)}	fkh1::bcKanMX4	kss1K42R	.3371 ± .0477	.1544 ± .0143	.2535 ± .0403	.1292 ± .0187
FKH1(lf) STE11(gf) (non-interacting) agar invasion, {medium=SLAD, cell type=2n, vector=B59 (HIS_CEN)}	fkh1::bcKanMX4	STE11-4	.3371 ± .0477	.1544 ± .0143	.3203 ± .0577	.1488 ± .0242
SKI3(lf) KSS1(dn) (conditional) agar invasion, {medium=SLAD, cell type=2n, vector=B59 (HIS_CEN)}	ski3::bcKanMX4	kss1K42R	.3371 ± .0477	.6953 ± .1063	.2535 ± .0403	.0 ± .0973
CLN3(lf) KSS1(dn) (non-interacting) agar invasion, {medium=SLAD, cell type=2n, vector=B59 (HIS_CEN)}	cln3::bcKanMX4	kss1K42R	.3371 ± .0477	.084 ± .029	.2535 ± .0403	.0459 ± .0143
CLN3(lf) STE11(gf) (non-interacting) agar invasion, {medium=SLAD, cell type=2n, vector=B59 (HIS_CEN)}	cln3::bcKanMX4	STE11-4	.3371 ± .0477	.084 ± .029	.3203 ± .0577	.1735 ± .0727
RCS1(lf) KSS1(dn) (non-interacting) agar invasion, {medium=SLAD, cell type=2n, vector=B59 (HIS_CEN)}	rcs1::bcKanMX4	kss1K42R	.3371 ± .0477	.3528 ± .035	.2535 ± .0403	.3183 ± .0299
RCS1(lf) STE11(gf) (synthetic) agar invasion, {medium=SLAD, cell type=2n, vector=B59 (HIS_CEN)}	rcs1::bcKanMX4	STE11-4	.3371 ± .0477	.3528 ± .035	.3203 ± .0577	.2278 ± .0334
ACE2(lf) KSS1(dn) (non-interacting) agar invasion, {medium=SLAD, cell type=2n, vector=B59 (HIS_CEN)}	ace2::bcKanMX4	kss1K42R	.3371 ± .0477	.0723 ± .0723	.2535 ± .0403	.0 ± .0567
ACE2(lf) STE11(gf) (non-interacting) agar invasion, {medium=SLAD, cell type=2n, vector=B59 (HIS_CEN)}	ace2::bcKanMX4	STE11-4	.3371 ± .0477	.0723 ± .0723	.3203 ± .0577	.0848 ± .0248
GPA2(lf) KSS1(dn) (non-interacting) agar invasion, {medium=SLAD, cell type=2n, vector=B59 (HIS_CEN)}	gpa2::bcKanMX4	kss1K42R	.3371 ± .0477	-.0453 ± .0143	.2535 ± .0403	-.0415 ± .0143
GPA2(lf) STE11(gf) (conditional) agar invasion, {medium=SLAD, cell type=2n, vector=B59 (HIS_CEN)}	gpa2::bcKanMX4	STE11-4	.3371 ± .0477	-.0453 ± .0143	.3203 ± .0577	.1393 ± .0358
PRY3(lf) KSS1(dn) (non-interacting) agar invasion, {medium=SLAD, cell type=2n, vector=B59 (HIS_CEN)}	pry3::bcKanMX4	kss1K42R	.3371 ± .0477	.2031 ± .03	.2535 ± .0403	.219 ± .0433
PRY3(lf) STE11(gf) (suppression) agar invasion, {medium=SLAD, cell type=2n, vector=B59 (HIS_CEN)}	pry3::bcKanMX4	STE11-4	.3371 ± .0477	.2031 ± .03	.3203 ± .0577	.3324 ± .0359
CLA4(lf) KSS1(dn) (non-interacting) agar invasion, {medium=SLAD, cell type=2n, vector=B59 (HIS_CEN)}	cla4::bcKanMX4	kss1K42R	.3371 ± .0477	.0 ± .028	.2535 ± .0403	-.0502 ± .0561
CLA4(lf) STE11(gf) (non-interacting) agar invasion, {medium=SLAD, cell type=2n, vector=B59 (HIS_CEN)}	cla4::bcKanMX4	STE11-4	.3371 ± .0477	.0 ± .028	.3203 ± .0577	.0 ± .0454
ELM1(lf) KSS1(dn) (conditional) agar invasion, {medium=SLAD, cell type=2n, vector=B59 (HIS_CEN)}	elm1::bcKanMX4	kss1K42R	.3371 ± .0477	.1614 ± .0378	.2535 ± .0403	.0848 ± .0338
CLB2(lf) KSS1(dn) (conditional) agar invasion, {medium=SLAD, cell type=2n, vector=B59 (HIS_CEN)}	clb2::bcKanMX4	kss1K42R	.3371 ± .0477	.0626 ± .0204	.2535 ± .0403	.1428 ± .025
MSN5(lf) KSS1(dn) (non-interacting) agar invasion, {medium=SLAD, cell type=2n, vector=B59 (HIS_CEN)}	msn5::bcKanMX4	kss1K42R	.3371 ± .0477	.0935 ± .0411	.2535 ± .0403	.0567 ± .0446
MSN5(lf) STE11(gf) (suppression) agar invasion, {medium=SLAD, cell type=2n, vector=B59 (HIS_CEN)}	msn5::bcKanMX4	STE11-4	.3371 ± .0477	.0935 ± .0411	.3203 ± .0577	.2319 ± .044
BMH1(lf) KSS1(dn) (non-interacting) agar invasion, {medium=SLAD, cell type=2n, vector=B59 (HIS_CEN)}	bmh1::bcKanMX4	kss1K42R	.3371 ± .0477	.1816 ± .0528	.2535 ± .0403	.0939 ± .0382
BMH1(lf) STE11(gf) (non-interacting) agar invasion, {medium=SLAD, cell type=2n, vector=B59 (HIS_CEN)}	bmh1::bcKanMX4	STE11-4	.3371 ± .0477	.1816 ± .0528	.3203 ± .0577	.2724 ± .0715
AGA1(lf) KSS1(dn) (synthetic) agar invasion, {medium=SLAD, cell type=2n, vector=B59 (HIS_CEN)}	aga1::bcKanMX4	kss1K42R	.3371 ± .0477	.2059 ± .0255	.2535 ± .0403	.1487 ± .0242
AGA1(lf) STE11(gf) (conditional) agar invasion, {medium=SLAD, cell type=2n, vector=B59 (HIS_CEN)}	aga1::bcKanMX4	STE11-4	.3371 ± .0477	.2059 ± .0255	.3203 ± .0577	.1165 ± .0257
CNB1(lf) KSS1(dn) (non-interacting) agar invasion, {medium=SLAD, cell type=2n, vector=B59 (HIS_CEN)}	cnb1::bcKanMX4	kss1K42R	.3371 ± .0477	.3146 ± .0348	.2535 ± .0403	.2541 ± .035
PDE2(lf) KSS1(dn) (non-interacting) agar invasion, {medium=SLAD, cell type=2n, vector=B59 (HIS_CEN)}	pde2::bcKanMX4	kss1K42R	.3371 ± .0477	.2049 ± .0311	.2535 ± .0403	.1669 ± .0215
PDE2(lf) STE11(gf) (non-interacting) agar invasion, {medium=SLAD, cell type=2n, vector=B59 (HIS_CEN)}	pde2::bcKanMX4	STE11-4	.3371 ± .0477	.2049 ± .0311	.3203 ± .0577	.1553 ± .0298
ENT1(lf) KSS1(dn) (non-interacting) agar invasion, {medium=SLAD, cell type=2n, vector=B59 (HIS_CEN)}	ent1::bcKanMX4	kss1K42R	.3371 ± .0477	.1851 ± .0259	.2535 ± .0403	.1808 ± .0218
ENT1(lf) STE11(gf) (non-interacting) agar invasion, {medium=SLAD, cell type=2n, vector=B59 (HIS_CEN)}	ent1::bcKanMX4	STE11-4	.3371 ± .0477	.1851 ± .0259	.3203 ± .0577	.1942 ± .0387
ISW1(lf) KSS1(dn) (non-interacting) agar invasion, {medium=SLAD, cell type=2n, vector=B59 (HIS_CEN)}	isw1::bcKanMX4	kss1K42R	.3371 ± .0477	.3312 ± .0203	.2535 ± .0403	.2655 ± .0356
ISW1(lf) STE11(gf) (synthetic) agar invasion, {medium=SLAD, cell type=2n, vector=B59 (HIS_CEN)}	isw1::bcKanMX4	STE11-4	.3371 ± .0477	.3312 ± .0203	.3203 ± .0577	.1752 ± .0345
DFG16(lf) KSS1(dn) (conditional) agar invasion, {medium=SLAD, cell type=2n, vector=B59 (HIS_CEN)}	dfg16::bcKanMX4	kss1K42R	.3371 ± .0477	.038 ± .0143	.2535 ± .0403	.0 ± .0143
DFG16(lf) STE11(gf) (non-interacting) agar invasion, {medium=SLAD, cell type=2n, vector=B59 (HIS_CEN)}	dfg16::bcKanMX4	STE11-4	.3371 ± .0477	.038 ± .0143	.3203 ± .0577	.0 ± .0291
MSS11(lf) KSS1(dn) (non-interacting) agar invasion, {medium=SLAD, cell type=2n, vector=B59 (HIS_CEN)}	mss11::bcKanMX4	kss1K42R	.3371 ± .0477	-.0415 ± .0143	.2535 ± .0403	-.0502 ± .0274
MSS11(lf) STE11(gf) (conditional) agar invasion, {medium=SLAD, cell type=2n, vector=B59 (HIS_CEN)}	mss11::bcKanMX4	STE11-4	.3371 ± .0477	-.0415 ± .0143	.3203 ± .0577	-.1414 ± .0558
HMS1(lf) KSS1(dn) (non-interacting) agar invasion, {medium=SLAD, cell type=2n, vector=B59 (HIS_CEN)}	hms1::bcKanMX4	kss1K42R	.3371 ± .0477	.2493 ± .0195	.2535 ± .0403	.202 ± .0323
HMS1(lf) STE11(gf) (non-interacting) agar invasion, {medium=SLAD, cell type=2n, vector=B59 (HIS_CEN)}	hms1::bcKanMX4	STE11-4	.3371 ± .0477	.2493 ± .0195	.3203 ± .0577	.2199 ± .0284
GAT4(lf) KSS1(dn) (non-interacting) agar invasion, {medium=SLAD, cell type=2n, vector=B59 (HIS_CEN)}	gat4::bcKanMX4	kss1K42R	.3371 ± .0477	.2404 ± .0616	.2535 ± .0403	.2626 ± .0601
GAT4(lf) STE11(gf) (non-interacting) agar invasion, {medium=SLAD, cell type=2n, vector=B59 (HIS_CEN)}	gat4::bcKanMX4	STE11-4	.3371 ± .0477	.2404 ± .0616	.3203 ± .0577	.3931 ± .0424
DIA2(lf) KSS1(dn) (non-interacting) agar invasion, {medium=SLAD, cell type=2n, vector=B59 (HIS_CEN)}	dia2::bcKanMX4	kss1K42R	.3371 ± .0477	.0 ± .0143	.2535 ± .0403	.0 ± .0768
DIA2(lf) STE11(gf) (conditional) agar invasion, {medium=SLAD, cell type=2n, vector=B59 (HIS_CEN)}	dia2::bcKanMX4	STE11-4	.3371 ± .0477	.0 ± .0143	.3203 ± .0577	.1898 ± .0303
DIA1(lf) KSS1(dn) (non-interacting) agar invasion, {medium=SLAD, cell type=2n, vector=B59 (HIS_CEN)}	dia1::bcKanMX4	kss1K42R	.3371 ± .0477	.2689 ± .0232	.2535 ± .0403	.2558 ± .0247
DIA1(lf) STE11(gf) (non-interacting) agar invasion, {medium=SLAD, cell type=2n, vector=B59 (HIS_CEN)}	dia1::bcKanMX4	STE11-4	.3371 ± .0477	.2689 ± .0232	.3203 ± .0577	.257 ± .0443
BNI1(lf) KSS1(dn) (non-interacting) agar invasion, {medium=SLAD, cell type=2n, vector=B59 (HIS_CEN)}	bni1::bcKanMX4	kss1K42R	.3371 ± .0477	-.1026 ± .0515	.2535 ± .0403	-.0929 ± .0334
BNI1(lf) STE11(gf) (non-interacting) agar invasion, {medium=SLAD, cell type=2n, vector=B59 (HIS_CEN)}	bni1::bcKanMX4	STE11-4	.3371 ± .0477	-.1026 ± .0515	.3203 ± .0577	-.0582 ± .0582
BUD6(lf) KSS1(dn) (non-interacting) agar invasion, {medium=SLAD, cell type=2n, vector=B59 (HIS_CEN)}	bud6::bcKanMX4	kss1K42R	.3371 ± .0477	.0382 ± .0382	.2535 ± .0403	.0 ± .043
BUD6(lf) STE11(gf) (non-interacting) agar invasion, {medium=SLAD, cell type=2n, vector=B59 (HIS_CEN)}	bud6::bcKanMX4	STE11-4	.3371 ± .0477	.0382 ± .0382	.3203 ± .0577	.0265 ± .0457
DIA3(lf) KSS1(dn) (non-interacting) agar invasion, {medium=SLAD, cell type=2n, vector=B59 (HIS_CEN)}	dia3::bcKanMX4	kss1K42R	.3371 ± .0477	.2026 ± .0169	.2535 ± .0403	.2212 ± .0249
DIA3(lf) STE11(gf) (suppression) agar invasion, {medium=SLAD, cell type=2n, vector=B59 (HIS_CEN)}	dia3::bcKanMX4	STE11-4	.3371 ± .0477	.2026 ± .0169	.3203 ± .0577	.2749 ± .0289
RIM9(lf) KSS1(dn) (conditional) agar invasion, {medium=SLAD, cell type=2n, vector=B59 (HIS_CEN)}	rim9::bcKanMX4	kss1K42R	.3371 ± .0477	-.0892 ± .0162	.2535 ± .0403	-.0413 ± .0143
RIM9(lf) STE11(gf) (non-interacting) agar invasion, {medium=SLAD, cell type=2n, vector=B59 (HIS_CEN)}	rim9::bcKanMX4	STE11-4	.3371 ± .0477	-.0892 ± .0162	.3203 ± .0577	-.0643 ± .0154
HSL1(lf) KSS1(dn) (non-interacting) agar invasion, {medium=SLAD, cell type=2n, vector=B59 (HIS_CEN)}	hsl1::bcKanMX4	kss1K42R	.3371 ± .0477	.2566 ± .034	.2535 ± .0403	.2723 ± .0396
HSL1(lf) STE11(gf) (non-interacting) agar invasion, {medium=SLAD, cell type=2n, vector=B59 (HIS_CEN)}	hsl1::bcKanMX4	STE11-4	.3371 ± .0477	.2566 ± .034	.3203 ± .0577	.321 ± .058
PGU1(lf) KSS1(dn) (non-interacting) agar invasion, {medium=SLAD, cell type=2n, vector=B59 (HIS_CEN)}	pgu1::bcKanMX4	kss1K42R	.3371 ± .0477	.3013 ± .0633	.2535 ± .0403	.2912 ± .0579
PGU1(lf) STE11(gf) (non-interacting) agar invasion, {medium=SLAD, cell type=2n, vector=B59 (HIS_CEN)}	pgu1::bcKanMX4	STE11-4	.3371 ± .0477	.3013 ± .0633	.3203 ± .0577	.2873 ± .0256
CNA1(lf) KSS1(dn) (non-interacting) agar invasion, {medium=SLAD, cell type=2n, vector=B59 (HIS_CEN)}	cna1::bcKanMX4	kss1K42R	.3371 ± .0477	.1942 ± .0348	.2535 ± .0403	.2161 ± .0357
CNA1(lf) STE11(gf) (non-interacting) agar invasion, {medium=SLAD, cell type=2n, vector=B59 (HIS_CEN)}	cna1::bcKanMX4	STE11-4	.3371 ± .0477	.1942 ± .0348	.3203 ± .0577	.2365 ± .0323
MEP3(lf) KSS1(dn) (non-interacting) agar invasion, {medium=SLAD, cell type=2n, vector=B59 (HIS_CEN)}	mep3::bcKanMX4	kss1K42R	.3371 ± .0477	.1464 ± .0608	.2535 ± .0403	.1565 ± .0435
MEP3(lf) STE11(gf) (non-interacting) agar invasion, {medium=SLAD, cell type=2n, vector=B59 (HIS_CEN)}	mep3::bcKanMX4	STE11-4	.3371 ± .0477	.1464 ± .0608	.3203 ± .0577	.1392 ± .0386
BUD8(lf) KSS1(dn) (non-interacting) agar invasion, {medium=SLAD, cell type=2n, vector=B59 (HIS_CEN)}	bud8::bcKanMX4	kss1K42R	.3371 ± .0477	.0585 ± .0585	.2535 ± .0403	.0182 ± .0266
BUD8(lf) STE11(gf) (conditional) agar invasion, {medium=SLAD, cell type=2n, vector=B59 (HIS_CEN)}	bud8::bcKanMX4	STE11-4	.3371 ± .0477	.0585 ± .0585	.3203 ± .0577	-.0618 ± .0454
KTR2(lf) KSS1(dn) (non-interacting) agar invasion, {medium=SLAD, cell type=2n, vector=B59 (HIS_CEN)}	ktr2::bcKanMX4	kss1K42R	.3371 ± .0477	.0838 ± .0474	.2535 ± .0403	.0 ± .0729
KTR2(lf) STE11(gf) (non-interacting) agar invasion, {medium=SLAD, cell type=2n, vector=B59 (HIS_CEN)}	ktr2::bcKanMX4	STE11-4	.3371 ± .0477	.0838 ± .0474	.3203 ± .0577	.1237 ± .0597
TPK2(lf) KSS1(dn) (non-interacting) agar invasion, {medium=SLAD, cell type=2n, vector=B59 (HIS_CEN)}	tpk2::bcKanMX4	kss1K42R	.3371 ± .0477	.0 ± .0143	.2535 ± .0403	-.0782 ± .0782
TPK2(lf) STE11(gf) (conditional) agar invasion, {medium=SLAD, cell type=2n, vector=B59 (HIS_CEN)}	tpk2::bcKanMX4	STE11-4	.3371 ± .0477	.0 ± .0143	.3203 ± .0577	-.1766 ± .0591
YLR042C(lf) KSS1(dn) (synthetic) agar invasion, {medium=SLAD, cell type=2n, vector=B59 (HIS_CEN)}	ylr042c::bcKanMX4	kss1K42R	.3371 ± .0477	.2228 ± .0182	.2535 ± .0403	.144 ± .0274
YLR042C(lf) STE11(gf) (non-interacting) agar invasion, {medium=SLAD, cell type=2n, vector=B59 (HIS_CEN)}	ylr042c::bcKanMX4	STE11-4	.3371 ± .0477	.2228 ± .0182	.3203 ± .0577	.2336 ± .0299
RIM13(lf) KSS1(dn) (non-interacting) agar invasion, {medium=SLAD, cell type=2n, vector=B59 (HIS_CEN)}	rim13::bcKanMX4	kss1K42R	.3371 ± .0477	.3276 ± .0372	.2535 ± .0403	.2928 ± .0272
RIM13(lf) STE11(gf) (non-interacting) agar invasion, {medium=SLAD, cell type=2n, vector=B59 (HIS_CEN)}	rim13::bcKanMX4	STE11-4	.3371 ± .0477	.3276 ± .0372	.3203 ± .0577	.2313 ± .0764
MEP1(lf) KSS1(dn) (non-interacting) agar invasion, {medium=SLAD, cell type=2n, vector=B59 (HIS_CEN)}	mep1::bcKanMX4	kss1K42R	.3371 ± .0477	.0633 ± .0143	.2535 ± .0403	.0968 ± .0344
MEP1(lf) STE11(gf) (conditional) agar invasion, {medium=SLAD, cell type=2n, vector=B59 (HIS_CEN)}	mep1::bcKanMX4	STE11-4	.3371 ± .0477	.0633 ± .0143	.3203 ± .0577	.1202 ± .0354
HOG1(lf) KSS1(dn) (conditional) agar invasion, {medium=SLAD, cell type=2n, vector=B59 (HIS_CEN)}	hog1::bcKanMX4	kss1K42R	.3371 ± .0477	.6388 ± .0475	.2535 ± .0403	.5398 ± .0247
HOG1(lf) STE11(gf) (suppression) agar invasion, {medium=SLAD, cell type=2n, vector=B59 (HIS_CEN)}	hog1::bcKanMX4	STE11-4	.3371 ± .0477	.6388 ± .0475	.3203 ± .0577	.3805 ± .0385
SFP1(lf) KSS1(dn) (conditional) agar invasion, {medium=SLAD, cell type=2n, vector=B59 (HIS_CEN)}	sfp1::bcKanMX4	kss1K42R	.3371 ± .0477	.1427 ± .0249	.2535 ± .0403	.0 ± .0505
SFP1(lf) STE11(gf) (conditional) agar invasion, {medium=SLAD, cell type=2n, vector=B59 (HIS_CEN)}	sfp1::bcKanMX4	STE11-4	.3371 ± .0477	.1427 ± .0249	.3203 ± .0577	-.164 ± .1324
RSC1(lf) KSS1(dn) (conditional) agar invasion, {medium=SLAD, cell type=2n, vector=B59 (HIS_CEN)}	rsc1::bcKanMX4	kss1K42R	.3371 ± .0477	.0663 ± .0482	.2535 ± .0403	.0 ± .0143
RSC1(lf) STE11(gf) (conditional) agar invasion, {medium=SLAD, cell type=2n, vector=B59 (HIS_CEN)}	rsc1::bcKanMX4	STE11-4	.3371 ± .0477	.0663 ± .0482	.3203 ± .0577	-.0691 ± .0489
VPS25(lf) KSS1(dn) (non-interacting) agar invasion, {medium=SLAD, cell type=2n, vector=B59 (HIS_CEN)}	vps25::bcKanMX4	kss1K42R	.3371 ± .0477	.1296 ± .271	.2535 ± .0403	.1413 ± .3373
VPS25(lf) STE11(gf) (synthetic) agar invasion, {medium=SLAD, cell type=2n, vector=B59 (HIS_CEN)}	vps25::bcKanMX4	STE11-4	.3371 ± .0477	.1296 ± .271	.3203 ± .0577	-.5346 ± .1122
YPL114W(lf) KSS1(dn) (non-interacting) agar invasion, {medium=SLAD, cell type=2n, vector=B59 (HIS_CEN)}	ypl114w::bcKanMX4	kss1K42R	.3371 ± .0477	.1593 ± .05	.2535 ± .0403	.1284 ± .0313
YPL114W(lf) STE11(gf) (non-interacting) agar invasion, {medium=SLAD, cell type=2n, vector=B59 (HIS_CEN)}	ypl114w::bcKanMX4	STE11-4	.3371 ± .0477	.1593 ± .05	.3203 ± .0577	.1766 ± .0441
YOR225W(lf) KSS1(dn) (non-interacting) agar invasion, {medium=SLAD, cell type=2n, vector=B59 (HIS_CEN)}	yor225w::bcKanMX4	kss1K42R	.3371 ± .0477	.2755 ± .0788	.2535 ± .0403	.2302 ± .0506
YOR225W(lf) STE11(gf) (non-interacting) agar invasion, {medium=SLAD, cell type=2n, vector=B59 (HIS_CEN)}	yor225w::bcKanMX4	STE11-4	.3371 ± .0477	.2755 ± .0788	.3203 ± .0577	.3515 ± .053
YEL033W(lf) KSS1(dn) (non-interacting) agar invasion, {medium=SLAD, cell type=2n, vector=B59 (HIS_CEN)}	yel033w::bcKanMX4	kss1K42R	.3371 ± .0477	.0535 ± .0248	.2535 ± .0403	.0559 ± .0143
YEL033W(lf) STE11(gf) (conditional) agar invasion, {medium=SLAD, cell type=2n, vector=B59 (HIS_CEN)}	yel033w::bcKanMX4	STE11-4	.3371 ± .0477	.0535 ± .0248	.3203 ± .0577	.1431 ± .0543
SPO12(lf) KSS1(dn) (synthetic) agar invasion, {medium=SLAD, cell type=2n, vector=B59 (HIS_CEN)}	spo12::bcKanMX4	kss1K42R	.3371 ± .0477	.2097 ± .0422	.2535 ± .0403	.1219 ± .021
SPO12(lf) STE11(gf) (non-interacting) agar invasion, {medium=SLAD, cell type=2n, vector=B59 (HIS_CEN)}	spo12::bcKanMX4	STE11-4	.3371 ± .0477	.2097 ± .0422	.3203 ± .0577	.2635 ± .0516
YPS1(lf) KSS1(dn) (non-interacting) agar invasion, {medium=SLAD, cell type=2n, vector=B59 (HIS_CEN)}	yps1::bcKanMX4	kss1K42R	.3371 ± .0477	.1416 ± .0144	.2535 ± .0403	.1146 ± .0359
YPS1(lf) STE11(gf) (non-interacting) agar invasion, {medium=SLAD, cell type=2n, vector=B59 (HIS_CEN)}	yps1::bcKanMX4	STE11-4	.3371 ± .0477	.1416 ± .0144	.3203 ± .0577	.1917 ± .036
COG5(lf) KSS1(dn) (non-interacting) agar invasion, {medium=SLAD, cell type=2n, vector=B59 (HIS_CEN)}	ynl051w::bcKanMX4	kss1K42R	.3371 ± .0477	.2661 ± .0324	.2535 ± .0403	.2196 ± .0588
COG5(lf) STE11(gf) (non-interacting) agar invasion, {medium=SLAD, cell type=2n, vector=B59 (HIS_CEN)}	ynl051w::bcKanMX4	STE11-4	.3371 ± .0477	.2661 ± .0324	.3203 ± .0577	.2808 ± .0498
AKR1(lf) KSS1(dn) (non-interacting) agar invasion, {medium=SLAD, cell type=2n, vector=B59 (HIS_CEN)}	akr1::bcKanMX4	kss1K42R	.3371 ± .0477	-.0492 ± .0244	.2535 ± .0403	-.0151 ± .0205
AKR1(lf) STE11(gf) (conditional) agar invasion, {medium=SLAD, cell type=2n, vector=B59 (HIS_CEN)}	akr1::bcKanMX4	STE11-4	.3371 ± .0477	-.0492 ± .0244	.3203 ± .0577	.1196 ± .1196
YJL142C(lf) KSS1(dn) (suppression) agar invasion, {medium=SLAD, cell type=2n, vector=B59 (HIS_CEN)}	yjl142c::bcKanMX4	kss1K42R	.3371 ± .0477	.1264 ± .0666	.2535 ± .0403	.3452 ± .0802
YJL142C(lf) STE11(gf) (conditional) agar invasion, {medium=SLAD, cell type=2n, vector=B59 (HIS_CEN)}	yjl142c::bcKanMX4	STE11-4	.3371 ± .0477	.1264 ± .0666	.3203 ± .0577	.8028 ± .1132
